# Supplementary material for: Fraxinellone
Source: Acta Crystallogr Sect E Struct Rep Online. 2011 May 20;67(Pt 6):o1472. doi: 10.1107/S1600536811018393 (PMC3120588; doi:10.1107/S1600536811018393)
Supplement: Supplementary file 1 [file e-67-o1472-sup1.cif]

##############################################################################
#                                                                            #
# This CIF contains the data in a paper accepted for publication in          #
# Acta Crystallographica Section E. It conforms to the requirements of       #
# Notes for Authors for Acta Crystallographica Section E, and has been       #
# peer reviewed under the auspices of the IUCr Commission on Journals.       #
#                                                                            #
# Full details of the Crystallographic Information File format               #
# are given in the paper "The Crystallographic Information File (CIF):       #
# a New Standard Archive File for Crystallography" by S. R. Hall, F. H.      #
# Allen and I. D. Brown [Acta Cryst. (1991), A47, 655-685].                  #
#                                                                            #
# The current version of the core CIF dictionary is obtainable from          #
# ftp://ftp.iucr.org/pub/cif_core.dic.                                       #
#                                                                            #
# Software is freely available for graphical display of the structure(s)     #
# in this CIF. For information consult the CIF software page                 #
# http://www.iucr.org/resources/cif/software.                                #
#                                                                            #
# This file may be used for bona fide research purposes within the           #
# scientific community so long as proper attribution is given to the journal # 
# article from which it was obtained.                                        #
#                                                                            #
##############################################################################
data_global
_audit_creation_method     'form.cif (version 2.0)'
_journal_data_validation_number     ?
_journal_date_recd_electronic     2011-04-27
_journal_date_accepted     2011-05-15
_journal_name_full     'Acta Crystallographica, Section E'
_journal_year     2011
_journal_volume     67
_journal_issue      6
_journal_page_first     o1472
_journal_page_last     o1472
_journal_paper_category     QO
_journal_coeditor_code     HB5863
_publ_contact_author_name     'Li, Qing-Shan'
_publ_contact_author_address
;
Jiangsu Chiatai Tianqing Pharmaceutical Co., Ltd
Nanjing 210042
People's Repulic of China
State Key Laboratory of Pharmaceutical Biotechnology, Nanjing University
Nanjing 210093
People's Republic of China
;
_publ_contact_author_email     'benbenshell@yahoo.com.cn'
_publ_contact_author_fax     '0086-25-83592572'
_publ_contact_author_phone     '0086-25-83592672'
_publ_section_title
;
Fraxinellone
;
loop_
    _publ_author_name
    _publ_author_address
    'Gu, Hong-Mei'
;
Jiangsu Chiatai Tianqing Pharmaceutical Co. Ltd
Nanjing 210042
People's Repulic of China
and
State Key Laboratory of Pharmaceutical Biotechnology, Nanjing University
Nanjing 210093
People's Republic of China
;
    'Xu, Hao'
;
Jiangsu Chiatai Tianqing Pharmaceutical Co. Ltd
Nanjing 210042
People's Repulic of China
and
State Key Laboratory of Pharmaceutical Biotechnology, Nanjing University
Nanjing 210093
People's Republic of China
;
    'Zhong, Zhao-Zhao'
;
Jiangsu Chiatai Tianqing Pharmaceutical Co. Ltd
Nanjing 210042
People's Repulic of China
and
State Key Laboratory of Pharmaceutical Biotechnology, Nanjing University
Nanjing 210093
People's Republic of China
;
    'Zhu, Hai-Liang'
;
Jiangsu Chiatai Tianqing Pharmaceutical Co. Ltd
Nanjing 210042
People's Repulic of China
and
State Key Laboratory of Pharmaceutical Biotechnology, Nanjing University
Nanjing 210093
People's Republic of China
;
    'Li, Qing-Shan'
;
Jiangsu Chiatai Tianqing Pharmaceutical Co. Ltd
Nanjing 210042
People's Repulic of China
and
State Key Laboratory of Pharmaceutical Biotechnology, Nanjing University
Nanjing 210093
People's Republic of China
;
data_I
_audit_creation_method     SHELXL-97
_chemical_name_systematic
;
(3<i>R</i>*,3a<i>R</i>*)-3-(3-furanyl)-3a,4,5,6-
tetrahydro-3a,7-dimethyl-2-benzofuran-1(3<i>H</i>)-one
;
_chemical_name_common     ?
_chemical_formula_moiety     'C14 H16 O3'
_chemical_formula_sum     'C14 H16 O3'
_chemical_formula_iupac     'C14 H16 O3'
_chemical_formula_weight     232.27
_chemical_melting_point     ?
_symmetry_cell_setting     orthorhombic
_symmetry_space_group_name_H-M     'P 21 21 21'
_symmetry_space_group_name_Hall     'P 2ac 2ab'
loop_
    _symmetry_equiv_pos_as_xyz
    'x, y, z'
    '-x+1/2, -y, z+1/2'
    '-x, y+1/2, -z+1/2'
    'x+1/2, -y+1/2, -z'
_cell_length_a     5.940(3)
_cell_length_b     12.661(6)
_cell_length_c     15.921(7)
_cell_angle_alpha     90.00
_cell_angle_beta     90.00
_cell_angle_gamma     90.00
_cell_volume     1197.3(9)
_cell_formula_units_Z     4
_cell_measurement_reflns_used     25
_cell_measurement_theta_min     9
_cell_measurement_theta_max     12
_cell_measurement_temperature     298(2)
_exptl_crystal_description     block
_exptl_crystal_colour     colorless
_exptl_crystal_size_max     0.20
_exptl_crystal_size_mid     0.20
_exptl_crystal_size_min     0.18
_exptl_crystal_density_diffrn     1.288
_exptl_crystal_density_meas     ?
_exptl_crystal_density_method     'not measured'
_exptl_crystal_F_000     496
_exptl_absorpt_coefficient_mu     0.090
_exptl_absorpt_correction_type     multi-scan
_exptl_absorpt_process_details     '(SADABS; Bruker, 2000)'
_exptl_absorpt_correction_T_min     0.982
_exptl_absorpt_correction_T_max     0.984
_exptl_special_details
;
;
_diffrn_ambient_temperature     298(2)
_diffrn_radiation_type     MoK\a
_diffrn_radiation_wavelength     0.71073
_diffrn_radiation_source     'fine-focus sealed tube'
_diffrn_radiation_monochromator     graphite
_diffrn_measurement_device_type     'Bruker SMART CCD'
_diffrn_measurement_method     '\f and \w'
_diffrn_detector_area_resol_mean     ?
_diffrn_reflns_number     10397
_diffrn_reflns_av_R_equivalents     0.0486
_diffrn_reflns_av_sigmaI/netI     0.0507
_diffrn_reflns_theta_min     2.06
_diffrn_reflns_theta_max     28.48
_diffrn_reflns_theta_full     28.48
_diffrn_measured_fraction_theta_max     0.984
_diffrn_measured_fraction_theta_full     0.984
_diffrn_reflns_limit_h_min     -7
_diffrn_reflns_limit_h_max     7
_diffrn_reflns_limit_k_min     -17
_diffrn_reflns_limit_k_max     16
_diffrn_reflns_limit_l_min     -19
_diffrn_reflns_limit_l_max     21
_diffrn_standards_number     0
_diffrn_standards_interval_count     .
_diffrn_standards_interval_time     .
_diffrn_standards_decay_%     ?
_refine_special_details
;
Refinement of <i>F</i>^2^ against ALL reflections. The weighted <i>R</i>-factor
<i>wR</i> and goodness of fit <i>S</i> are based on <i>F</i>^2^, conventional
<i>R</i>-factors <i>R</i> are based on <i>F</i>, with <i>F</i> set to zero for
negative <i>F</i>^2^. The threshold expression of <i>F</i>^2^ >
\s(<i>F</i>^2^) is used only for calculating <i>R</i>-factors(gt) <i>etc</i>.
and is not relevant to the choice of reflections for refinement.
<i>R</i>-factors based on <i>F</i>^2^ are statistically about twice as large
as those based on <i>F</i>, and <i>R</i>- factors based on ALL data will be
even larger.
;
_reflns_number_total     1733
_reflns_number_gt     1331
_reflns_threshold_expression     I>2\s(I)
_refine_ls_structure_factor_coef     Fsqd
_refine_ls_matrix_type     full
_refine_ls_R_factor_all     0.0651
_refine_ls_R_factor_gt     0.0458
_refine_ls_wR_factor_gt     0.1034
_refine_ls_wR_factor_ref     0.1125
_refine_ls_goodness_of_fit_ref     1.068
_refine_ls_restrained_S_all     1.068
_refine_ls_number_reflns     1733
_refine_ls_number_parameters     156
_refine_ls_number_restraints     0
_refine_ls_hydrogen_treatment     constr
_refine_ls_weighting_scheme     calc
_refine_ls_weighting_details
         'calc w=1/[\s^2^(Fo^2^)+(0.0425P)^2^+0.1558P] where P=(Fo^2^+2Fc^2^)/3'
_atom_sites_solution_hydrogens     geom
_atom_sites_solution_primary     direct
_atom_sites_solution_secondary     difmap
_refine_ls_shift/su_max     0.000
_refine_ls_shift/su_mean     0.000
_refine_diff_density_max     0.121
_refine_diff_density_min     -0.174
_refine_ls_extinction_method     none
_refine_ls_extinction_coef     ?
loop_
    _atom_type_symbol
    _atom_type_description
    _atom_type_scat_dispersion_real
    _atom_type_scat_dispersion_imag
    _atom_type_scat_source
    'C' 'C' 0.0033 0.0016
                         'International Tables Vol C Tables 4.2.6.8 and 6.1.1.4'
    'H' 'H' 0.0000 0.0000
                         'International Tables Vol C Tables 4.2.6.8 and 6.1.1.4'
    'O' 'O' 0.0106 0.0060
                         'International Tables Vol C Tables 4.2.6.8 and 6.1.1.4'
_computing_data_collection     'SMART (Bruker, 2000)'
_computing_cell_refinement     'SAINT (Bruker, 2000)'
_computing_data_reduction     'SAINT (Bruker, 2000)'
_computing_structure_solution     'SHELXL97 (Sheldrick, 2008)'
_computing_structure_refinement     'SHELXTL (Sheldrick, 2008)'
_computing_molecular_graphics     'SHELXTL (Sheldrick, 2008)'
_computing_publication_material     'SHELXTL (Sheldrick, 2008)'
loop_
    _atom_site_type_symbol
    _atom_site_label
    _atom_site_fract_x
    _atom_site_fract_y
    _atom_site_fract_z
    _atom_site_U_iso_or_equiv
    _atom_site_adp_type
    _atom_site_calc_flag
    _atom_site_refinement_flags
    _atom_site_occupancy
    _atom_site_symmetry_multiplicity
    _atom_site_disorder_assembly
    _atom_site_disorder_group
    O O1 0.5425(3) -0.10394(15) 0.61505(12) 0.0558(5) Uani d . 1 1 . .
    O O2 0.2594(3) 0.00000(13) 0.65310(9) 0.0423(4) Uani d . 1 1 . .
    O O3 -0.2584(5) 0.24662(18) 0.72681(14) 0.0806(8) Uani d . 1 1 . .
    C C1 0.3749(4) -0.05682(18) 0.59460(15) 0.0391(5) Uani d . 1 1 . .
    C C2 0.2628(4) -0.04409(17) 0.51292(14) 0.0377(5) Uani d . 1 1 . .
    C C3 0.2806(5) -0.10573(18) 0.44505(15) 0.0428(6) Uani d . 1 1 . .
    C C4 0.1270(5) -0.0894(2) 0.37091(17) 0.0571(7) Uani d . 1 1 . .
    H H4A 0.0334 -0.1517 0.3649 0.069 Uiso calc R 1 1 . .
    H H4B 0.2190 -0.0840 0.3208 0.069 Uiso calc R 1 1 . .
    C C5 -0.0254(5) 0.0067(2) 0.37495(17) 0.0583(7) Uani d . 1 1 . .
    H H5A -0.1572 -0.0058 0.3404 0.070 Uiso calc R 1 1 . .
    H H5B 0.0539 0.0671 0.3520 0.070 Uiso calc R 1 1 . .
    C C6 -0.1009(4) 0.0323(2) 0.46465(16) 0.0488(6) Uani d . 1 1 . .
    H H6A -0.1916 0.0960 0.4645 0.059 Uiso calc R 1 1 . .
    H H6B -0.1925 -0.0251 0.4862 0.059 Uiso calc R 1 1 . .
    C C7 0.1041(4) 0.04793(17) 0.52105(13) 0.0355(5) Uani d . 1 1 . .
    C C8 0.0486(4) 0.03908(17) 0.61578(14) 0.0364(5) Uani d . 1 1 . .
    H H8 -0.0667 -0.0156 0.6228 0.044 Uiso calc R 1 1 . .
    C C9 0.4404(5) -0.1978(2) 0.4381(2) 0.0599(8) Uani d . 1 1 . .
    H H9A 0.5589 -0.1806 0.3995 0.090 Uiso calc R 1 1 . .
    H H9B 0.3603 -0.2587 0.4181 0.090 Uiso calc R 1 1 . .
    H H9C 0.5037 -0.2127 0.4923 0.090 Uiso calc R 1 1 . .
    C C10 0.2300(5) 0.15067(19) 0.50129(15) 0.0466(6) Uani d . 1 1 . .
    H H10A 0.3577 0.1572 0.5379 0.070 Uiso calc R 1 1 . .
    H H10B 0.1311 0.2097 0.5096 0.070 Uiso calc R 1 1 . .
    H H10C 0.2802 0.1495 0.4440 0.070 Uiso calc R 1 1 . .
    C C11 -0.0265(4) 0.13529(19) 0.66193(14) 0.0416(6) Uani d . 1 1 . .
    C C12 -0.2403(6) 0.1508(2) 0.68932(16) 0.0563(7) Uani d . 1 1 . .
    H H12 -0.3574 0.1026 0.6833 0.068 Uiso calc R 1 1 . .
    C C13 -0.0487(6) 0.2921(2) 0.72441(18) 0.0579(8) Uani d . 1 1 . .
    H H13 -0.0116 0.3577 0.7467 0.069 Uiso calc R 1 1 . .
    C C14 0.0930(6) 0.2275(2) 0.68509(17) 0.0542(7) Uani d . 1 1 . .
    H H14 0.2445 0.2406 0.6746 0.065 Uiso calc R 1 1 . .
loop_
    _atom_site_aniso_label
    _atom_site_aniso_U_11
    _atom_site_aniso_U_22
    _atom_site_aniso_U_33
    _atom_site_aniso_U_12
    _atom_site_aniso_U_13
    _atom_site_aniso_U_23
    O1 0.0482(11) 0.0579(10) 0.0612(11) 0.0135(10) -0.0039(10) 0.0022(9)
    O2 0.0457(9) 0.0438(8) 0.0372(8) 0.0068(8) 0.0002(8) 0.0015(7)
    O3 0.101(2) 0.0835(16) 0.0576(12) 0.0376(17) 0.0124(14) -0.0099(11)
    C1 0.0405(13) 0.0328(11) 0.0441(13) -0.0013(11) 0.0046(11) 0.0044(10)
    C2 0.0383(13) 0.0356(11) 0.0391(12) -0.0052(11) 0.0047(11) 0.0025(9)
    C3 0.0415(14) 0.0389(12) 0.0480(14) -0.0062(11) 0.0090(12) -0.0047(10)
    C4 0.0623(18) 0.0652(16) 0.0438(15) -0.0026(16) 0.0025(14) -0.0105(13)
    C5 0.0666(19) 0.0645(16) 0.0438(14) 0.0014(16) -0.0078(14) -0.0009(13)
    C6 0.0476(15) 0.0539(15) 0.0449(14) 0.0050(13) -0.0071(12) -0.0008(12)
    C7 0.0375(12) 0.0348(11) 0.0342(11) 0.0006(10) 0.0034(10) 0.0013(9)
    C8 0.0351(12) 0.0373(11) 0.0369(11) 0.0000(10) 0.0024(10) 0.0023(9)
    C9 0.0583(19) 0.0508(15) 0.0708(19) 0.0022(15) 0.0055(16) -0.0183(14)
    C10 0.0561(16) 0.0385(11) 0.0451(13) -0.0066(13) 0.0066(14) 0.0048(10)
    C11 0.0467(15) 0.0454(13) 0.0326(11) 0.0058(12) 0.0009(11) 0.0024(10)
    C12 0.0607(18) 0.0642(16) 0.0439(14) 0.0099(16) 0.0075(16) -0.0036(13)
    C13 0.082(2) 0.0455(14) 0.0465(15) 0.0112(16) -0.0031(16) -0.0107(12)
    C14 0.0634(19) 0.0508(14) 0.0485(15) -0.0008(15) -0.0041(15) -0.0052(12)
_geom_special_details
;
All e.s.d.'s (except the e.s.d. in the dihedral angle between two l.s. planes)
are estimated using the full covariance matrix. The cell e.s.d.'s are taken
into account individually in the estimation of e.s.d.'s in distances, angles
and torsion angles; correlations between e.s.d.'s in cell parameters are only
used when they are defined by crystal symmetry. An approximate (isotropic)
treatment of cell e.s.d.'s is used for estimating e.s.d.'s involving l.s.
planes.
;
loop_
    _geom_bond_atom_site_label_1
    _geom_bond_atom_site_label_2
    _geom_bond_site_symmetry_2
    _geom_bond_distance
    _geom_bond_publ_flag
    O1 C1 . 1.205(3) ?
    O2 C1 . 1.362(3) ?
    O2 C8 . 1.471(3) ?
    O3 C12 . 1.357(3) ?
    O3 C13 . 1.373(4) ?
    C1 C2 . 1.470(3) ?
    C2 C3 . 1.337(3) ?
    C2 C7 . 1.504(3) ?
    C3 C4 . 1.506(4) ?
    C3 C9 . 1.507(4) ?
    C4 C5 . 1.518(4) ?
    C4 H4A . 0.9700 ?
    C4 H4B . 0.9700 ?
    C5 C6 . 1.531(4) ?
    C5 H5A . 0.9700 ?
    C5 H5B . 0.9700 ?
    C6 C7 . 1.526(3) ?
    C6 H6A . 0.9700 ?
    C6 H6B . 0.9700 ?
    C7 C10 . 1.533(3) ?
    C7 C8 . 1.548(3) ?
    C8 C11 . 1.491(3) ?
    C8 H8 . 0.9800 ?
    C9 H9A . 0.9600 ?
    C9 H9B . 0.9600 ?
    C9 H9C . 0.9600 ?
    C10 H10A . 0.9600 ?
    C10 H10B . 0.9600 ?
    C10 H10C . 0.9600 ?
    C11 C12 . 1.357(4) ?
    C11 C14 . 1.415(4) ?
    C12 H12 . 0.9300 ?
    C13 C14 . 1.331(4) ?
    C13 H13 . 0.9300 ?
    C14 H14 . 0.9300 ?
loop_
    _geom_angle_atom_site_label_1
    _geom_angle_atom_site_label_2
    _geom_angle_atom_site_label_3
    _geom_angle_site_symmetry_1
    _geom_angle_site_symmetry_3
    _geom_angle
    _geom_angle_publ_flag
    C1 O2 C8 . . 109.29(17) ?
    C12 O3 C13 . . 106.9(3) ?
    O1 C1 O2 . . 119.5(2) ?
    O1 C1 C2 . . 131.9(2) ?
    O2 C1 C2 . . 108.6(2) ?
    C3 C2 C1 . . 128.0(2) ?
    C3 C2 C7 . . 124.8(2) ?
    C1 C2 C7 . . 107.02(18) ?
    C2 C3 C4 . . 120.4(2) ?
    C2 C3 C9 . . 124.1(3) ?
    C4 C3 C9 . . 115.5(2) ?
    C3 C4 C5 . . 116.0(2) ?
    C3 C4 H4A . . 108.3 ?
    C5 C4 H4A . . 108.3 ?
    C3 C4 H4B . . 108.3 ?
    C5 C4 H4B . . 108.3 ?
    H4A C4 H4B . . 107.4 ?
    C4 C5 C6 . . 112.6(2) ?
    C4 C5 H5A . . 109.1 ?
    C6 C5 H5A . . 109.1 ?
    C4 C5 H5B . . 109.1 ?
    C6 C5 H5B . . 109.1 ?
    H5A C5 H5B . . 107.8 ?
    C7 C6 C5 . . 110.0(2) ?
    C7 C6 H6A . . 109.7 ?
    C5 C6 H6A . . 109.7 ?
    C7 C6 H6B . . 109.7 ?
    C5 C6 H6B . . 109.7 ?
    H6A C6 H6B . . 108.2 ?
    C2 C7 C6 . . 110.41(19) ?
    C2 C7 C10 . . 109.49(19) ?
    C6 C7 C10 . . 112.3(2) ?
    C2 C7 C8 . . 99.28(17) ?
    C6 C7 C8 . . 113.2(2) ?
    C10 C7 C8 . . 111.41(18) ?
    O2 C8 C11 . . 109.30(19) ?
    O2 C8 C7 . . 103.70(17) ?
    C11 C8 C7 . . 119.00(18) ?
    O2 C8 H8 . . 108.1 ?
    C11 C8 H8 . . 108.1 ?
    C7 C8 H8 . . 108.1 ?
    C3 C9 H9A . . 109.5 ?
    C3 C9 H9B . . 109.5 ?
    H9A C9 H9B . . 109.5 ?
    C3 C9 H9C . . 109.5 ?
    H9A C9 H9C . . 109.5 ?
    H9B C9 H9C . . 109.5 ?
    C7 C10 H10A . . 109.5 ?
    C7 C10 H10B . . 109.5 ?
    H10A C10 H10B . . 109.5 ?
    C7 C10 H10C . . 109.5 ?
    H10A C10 H10C . . 109.5 ?
    H10B C10 H10C . . 109.5 ?
    C12 C11 C14 . . 105.5(2) ?
    C12 C11 C8 . . 123.8(3) ?
    C14 C11 C8 . . 130.7(2) ?
    C11 C12 O3 . . 110.2(3) ?
    C11 C12 H12 . . 124.9 ?
    O3 C12 H12 . . 124.9 ?
    C14 C13 O3 . . 109.2(2) ?
    C14 C13 H13 . . 125.4 ?
    O3 C13 H13 . . 125.4 ?
    C13 C14 C11 . . 108.2(3) ?
    C13 C14 H14 . . 125.9 ?
    C11 C14 H14 . . 125.9 ?
loop_
    _geom_hbond_atom_site_label_D
    _geom_hbond_atom_site_label_H
    _geom_hbond_atom_site_label_A
    _geom_hbond_site_symmetry_A
    _geom_hbond_distance_DH
    _geom_hbond_distance_HA
    _geom_hbond_distance_DA
    _geom_hbond_angle_DHA
    C8 H8 O1 1_455 0.98 2.58 3.510(3) 158
