# Supplementary material for: Fraxinellone
Source: Acta Crystallogr Sect E Struct Rep Online. 2011 May 20;67(Pt 6):o1472. doi: 10.1107/S1600536811018393 (PMC3120588; doi:10.1107/S1600536811018393)
Supplement: Supplementary file 2 [file e-67-o1472-Isup2.hkl]

# 
# h,k,l, Fc-squared, Fo-squared, sigma(Fo-squared) and status flag 
# 
data_I
_shelx_title ' ZXM in P2(1)2(1)2(1)' 
_shelx_refln_list_code          4 
_shelx_F_calc_maximum       99.86 
_exptl_crystal_F_000       496.00 
_reflns_d_resolution_high  0.7453 
 
loop_ 
 _symmetry_equiv_pos_as_xyz 
 'x, y, z' 
 '-x+1/2, -y, z+1/2' 
 '-x, y+1/2, -z+1/2' 
 'x+1/2, -y+1/2, -z' 
 
_cell_length_a     5.9397 
_cell_length_b    12.6612 
_cell_length_c    15.9212 
_cell_angle_alpha  90.000 
_cell_angle_beta   90.000 
_cell_angle_gamma  90.000 
 
_shelx_F_squared_multiplier     1.000 
 
loop_ 
 _refln_index_h 
 _refln_index_k 
 _refln_index_l 
 _refln_F_squared_calc 
 _refln_F_squared_meas 
 _refln_F_squared_sigma 
 _refln_observed_status 
   2   0   0       34.15       27.84      2.20 o 
   4   0   0      791.34      756.00     38.67 o 
   6   0   0      318.67      403.61     37.63 o 
   1   1   0     7149.68     6439.96    277.72 o 
   2   1   0      172.31      162.33      6.70 o 
   3   1   0      484.17      478.33     19.04 o 
   4   1   0       45.20       46.97      3.74 o 
   5   1   0       19.50       14.35      1.79 o 
   6   1   0        1.33       -0.19      2.83 o 
   0   2   0     3444.23     3242.60    161.31 o 
   1   2   0     5286.44     5060.60    194.84 o 
   2   2   0        1.06        4.59      0.80 o 
   3   2   0      111.33      114.66      5.13 o 
   4   2   0        2.21        0.80      1.17 o 
   5   2   0       18.55       22.79      2.59 o 
   6   2   0       23.54       23.96      3.59 o 
   7   2   0       25.13       16.13      6.35 o 
   1   3   0      272.73      283.68     11.21 o 
   2   3   0      123.00      132.76      5.14 o 
   3   3   0      396.40      474.86     17.22 o 
   4   3   0      109.33      105.33      4.52 o 
   5   3   0       48.78       51.92      3.40 o 
   6   3   0        0.11        4.27      3.51 o 
   7   3   0        3.68        6.26      5.77 o 
   0   4   0     1314.63     1266.59     63.20 o 
   1   4   0     1198.88     1231.89     47.70 o 
   2   4   0       65.24       54.86      2.49 o 
   3   4   0        0.06        0.27      0.79 o 
   4   4   0       13.49        7.45      2.61 o 
   5   4   0       13.90       17.26      2.52 o 
   6   4   0       47.63       37.89      6.50 o 
   7   4   0        2.20        5.67      5.96 o 
   1   5   0      123.63      124.57      4.82 o 
   2   5   0      627.91      739.51     28.93 o 
   3   5   0       62.02       82.87      5.55 o 
   4   5   0       73.35       63.81      3.61 o 
   5   5   0      226.48      193.54     14.03 o 
   6   5   0        0.72       -2.72      2.72 o 
   7   5   0        5.53        8.48      5.43 o 
   0   6   0        1.32       -0.57      0.93 o 
   1   6   0      402.93      422.36     15.28 o 
   2   6   0        8.36        8.01      1.03 o 
   3   6   0       72.34       81.67      4.55 o 
   4   6   0      238.39      223.31     10.64 o 
   5   6   0      260.99      224.86     16.07 o 
   6   6   0        0.11        5.87      2.70 o 
   7   6   0        0.07        3.53      3.77 o 
   1   7   0       99.61      102.00      4.18 o 
   2   7   0      185.44      193.05      9.07 o 
   3   7   0      791.09      813.76     35.93 o 
   4   7   0      120.42      124.43      9.45 o 
   5   7   0        0.75        2.41      2.48 o 
   6   7   0        3.14        3.38      2.87 o 
   7   7   0        0.10        0.65      3.03 o 
   0   8   0      289.75      280.87     14.78 o 
   1   8   0      163.06      176.48      6.85 o 
   2   8   0      187.15      198.42      8.50 o 
   3   8   0       19.58       26.07      2.49 o 
   4   8   0      328.64      284.31     13.63 o 
   5   8   0        2.00        1.07      4.59 o 
   6   8   0        0.39        3.47      3.06 o 
   7   8   0        0.26        2.74      6.35 o 
   1   9   0        0.64       -0.94      1.03 o 
   2   9   0       17.57       17.79      1.90 o 
   3   9   0      134.29      138.25      6.51 o 
   4   9   0        0.05        0.69      3.62 o 
   5   9   0        0.21        0.98      3.02 o 
   6   9   0        0.10        1.10      3.01 o 
   0  10   0       21.43       21.33      2.44 o 
   1  10   0      133.27      129.77      5.97 o 
   2  10   0       86.01       82.12      5.88 o 
   3  10   0       25.97       27.79      2.67 o 
   4  10   0        8.92        5.33      3.88 o 
   5  10   0        2.41        5.26      3.12 o 
   6  10   0        6.97        2.27      3.27 o 
   1  11   0        7.58       10.73      1.77 o 
   2  11   0       27.40       26.69      2.48 o 
   3  11   0       95.00      119.70      7.01 o 
   4  11   0        4.97        7.16      4.28 o 
   5  11   0        1.01        0.07      3.46 o 
   0  12   0       77.51       86.79      7.59 o 
   1  12   0        0.18        0.57      1.46 o 
   2  12   0      141.88      156.33      7.34 o 
   3  12   0       13.74       12.47      3.10 o 
   4  12   0        9.48       11.79      3.50 o 
   5  12   0        5.14        8.32      3.63 o 
   1  13   0        0.26        2.04      1.88 o 
   2  13   0       61.78       60.98      3.97 o 
   3  13   0        1.88       -0.26      2.55 o 
   4  13   0        0.77        5.91      5.10 o 
   0  14   0        0.33        7.10      3.11 o 
   1  14   0       23.31       24.16      3.03 o 
   2  14   0        0.22       -1.35      2.01 o 
   3  14   0        6.48        0.92      2.76 o 
   4  14   0        1.31        1.57      3.16 o 
   1  15   0        0.10       -1.16      2.07 o 
   2  15   0       39.78       29.40      5.29 o 
   3  15   0        1.15        0.57      2.75 o 
   0  16   0        5.09        5.10      3.64 o 
   1  16   0       22.35        9.53      4.60 o 
   2  16   0        0.03       -3.28      3.28 o 
   1   0   1      317.95      297.66     13.05 o 
   2   0   1       47.93       49.22      2.23 o 
   3   0   1      239.56      244.61      9.18 o 
   4   0   1       91.94       87.19      3.95 o 
   5   0   1        0.01       -0.40      1.23 o 
   6   0   1        4.47        7.67      3.30 o 
   7   0   1        8.82        4.01      5.08 o 
   0   1   1        0.49        3.32      0.68 o 
   1   1   1     2200.37     2002.63     61.05 o 
   2   1   1      293.24      264.95      7.53 o 
   3   1   1      528.44      521.98     14.61 o 
   4   1   1      125.14      138.58      4.41 o 
   5   1   1       84.45       83.45      3.03 o 
   6   1   1       27.72       32.88      3.04 o 
   7   1   1        1.57        2.74      5.08 o 
   0   2   1     1498.52     1407.30     49.59 o 
   1   2   1     3654.38     3429.73     89.14 o 
   2   2   1      346.00      320.74      8.25 o 
   3   2   1       54.20       62.12      2.23 o 
   4   2   1      134.37      134.18      4.30 o 
   5   2   1       10.39       15.80      1.78 o 
   6   2   1        3.91        7.99      2.14 o 
   7   2   1        5.03        4.69      5.67 o 
   0   3   1      524.16      544.96     19.38 o 
   1   3   1     2701.07     2644.73     68.81 o 
   2   3   1      548.26      582.40     15.41 o 
   3   3   1      147.20      156.42      4.32 o 
   4   3   1       27.02       25.01      1.48 o 
   5   3   1       70.28       76.90      3.92 o 
   6   3   1        0.82        2.91      1.97 o 
   7   3   1        4.68        2.63      3.34 o 
   0   4   1      217.00      207.20      8.33 o 
   1   4   1     1177.81     1187.67     31.07 o 
   2   4   1      132.02      144.29      4.32 o 
   3   4   1      328.35      330.01      9.01 o 
   4   4   1       14.20       15.22      1.30 o 
   5   4   1       83.36       89.43      4.12 o 
   6   4   1        1.98        3.40      1.84 o 
   7   4   1       25.42       23.94      4.05 o 
   0   5   1       55.31       58.08      2.97 o 
   1   5   1      206.38      212.03      5.58 o 
   2   5   1     1208.60     1252.72     32.89 o 
   3   5   1      115.27      123.62      3.91 o 
   4   5   1      163.36      150.25      5.04 o 
   5   5   1       25.60       25.08      2.21 o 
   6   5   1        1.55        1.33      1.78 o 
   7   5   1        3.29        3.71      2.75 o 
   0   6   1       82.65       98.96      3.97 o 
   1   6   1      118.05      115.98      3.40 o 
   2   6   1      178.64      178.34      5.09 o 
   3   6   1       13.33       20.30      1.50 o 
   4   6   1       98.00       88.86      3.47 o 
   5   6   1        3.91        2.44      1.54 o 
   6   6   1        0.55        3.55      2.12 o 
   7   6   1        6.02        4.38      2.87 o 
   0   7   1      550.40      547.72     19.76 o 
   1   7   1      161.61      150.60      4.15 o 
   2   7   1      157.17      164.85      5.01 o 
   3   7   1       32.78       36.19      1.84 o 
   4   7   1       22.45       23.82      2.03 o 
   5   7   1       17.17       16.48      2.56 o 
   6   7   1       26.62       23.31      3.78 o 
   7   7   1        1.48       -1.51      2.37 o 
   0   8   1       24.36       26.00      2.34 o 
   1   8   1       46.23       47.67      1.73 o 
   2   8   1       64.86       68.35      2.56 o 
   3   8   1       32.84       36.36      1.93 o 
   4   8   1       61.58       58.41      3.21 o 
   5   8   1        8.16        5.08      2.13 o 
   6   8   1        1.17       -2.03      2.03 o 
   7   8   1        1.70       -0.20      6.06 o 
   0   9   1      812.47      809.91     29.10 o 
   1   9   1      130.65      121.32      4.38 o 
   2   9   1      157.08      152.32      5.09 o 
   3   9   1       47.89       50.81      3.24 o 
   4   9   1        3.06        3.65      1.48 o 
   5   9   1        7.49       10.06      2.32 o 
   6   9   1       10.25        7.52      3.31 o 
   0  10   1       17.00       19.30      1.71 o 
   1  10   1       33.51       31.10      1.70 o 
   2  10   1        4.93        2.09      1.01 o 
   3  10   1       24.64       26.73      1.94 o 
   4  10   1        1.05        2.48      2.50 o 
   5  10   1        4.46        3.11      2.13 o 
   6  10   1        9.73       13.03      2.77 o 
   0  11   1       50.57       54.70      3.35 o 
   1  11   1      130.37      126.54      4.24 o 
   2  11   1       47.51       54.47      3.36 o 
   3  11   1       14.58       15.73      1.85 o 
   4  11   1       47.64       45.03      3.57 o 
   5  11   1        7.51       10.93      2.66 o 
   0  12   1       29.30       36.09      3.84 o 
   1  12   1      121.97      114.75      5.14 o 
   2  12   1       14.53       16.41      1.75 o 
   3  12   1       18.73       14.77      2.49 o 
   4  12   1       13.12       16.20      2.65 o 
   5  12   1        1.98        1.60      2.47 o 
   0  13   1        9.03       12.72      2.39 o 
   1  13   1        9.99       10.65      1.50 o 
   2  13   1        1.88        2.56      1.36 o 
   3  13   1       17.57       18.69      2.83 o 
   4  13   1        5.09        4.06      2.19 o 
   0  14   1        9.25       10.44      2.44 o 
   1  14   1       12.97       14.56      1.93 o 
   2  14   1        7.10        5.21      2.40 o 
   3  14   1        4.74        2.99      2.02 o 
   4  14   1       17.82       20.60      2.98 o 
   0  15   1       26.39       25.30      3.22 o 
   1  15   1       10.23       12.27      2.27 o 
   2  15   1       28.56       35.80      3.62 o 
   3  15   1        2.01        0.70      2.05 o 
   0  16   1        0.68       -0.20      2.37 o 
   1  16   1        7.86        6.17      2.15 o 
   2  16   1        7.68        7.93      2.91 o 
   0   0   2     1582.26     1485.40    129.22 o 
   1   0   2        1.30        3.06      0.71 o 
   2   0   2       35.40       47.70      2.40 o 
   3   0   2        2.38        3.30      1.03 o 
   4   0   2      118.82      124.60      5.74 o 
   5   0   2       12.05       12.60      2.51 o 
   6   0   2       28.69       24.32      4.45 o 
   0   1   2     2357.83     2290.55     98.99 o 
   1   1   2     3536.47     3352.25     96.32 o 
   2   1   2      192.53      195.44      5.65 o 
   3   1   2      212.32      221.53      6.47 o 
   4   1   2      127.72      131.85      4.74 o 
   5   1   2       28.23       31.51      1.95 o 
   6   1   2       49.22       47.19      4.00 o 
   7   1   2        9.48       10.46      5.47 o 
   0   2   2     7631.10     7308.05    257.07 o 
   1   2   2     3394.85     3201.34     92.12 o 
   2   2   2      269.08      236.95      6.45 o 
   3   2   2      105.29      108.37      3.44 o 
   4   2   2       26.67       17.88      1.66 o 
   5   2   2      115.33      101.39      4.32 o 
   6   2   2      135.07      132.41      5.66 o 
   7   2   2       13.50       25.91      5.61 o 
   0   3   2      134.12      133.03      4.94 o 
   1   3   2     3062.71     2911.54     75.76 o 
   2   3   2      607.08      632.67     16.75 o 
   3   3   2      250.64      269.11      7.39 o 
   4   3   2       45.95       57.52      2.45 o 
   5   3   2       27.25       33.85      2.20 o 
   6   3   2       27.87       28.80      3.56 o 
   7   3   2        3.13        0.29      3.09 o 
   0   4   2      559.06      548.16     19.57 o 
   1   4   2     3127.42     3205.03     83.38 o 
   2   4   2     1199.24     1173.23     30.81 o 
   3   4   2      187.55      191.33      5.45 o 
   4   4   2      108.19      111.08      3.73 o 
   5   4   2      250.03      227.43      7.92 o 
   6   4   2       10.20       11.74      2.17 o 
   7   4   2        0.38        3.20      3.51 o 
   0   5   2        6.34        8.87      0.92 o 
   1   5   2      285.86      293.64      7.61 o 
   2   5   2     1952.45     2035.94     55.79 o 
   3   5   2       86.44       82.11      4.16 o 
   4   5   2        1.08        1.77      1.10 o 
   5   5   2       57.91       54.71      2.92 o 
   6   5   2       24.37       25.52      2.76 o 
   7   5   2        2.78        3.70      3.20 o 
   0   6   2       78.00       75.47      3.50 o 
   1   6   2     1314.90     1358.09     34.07 o 
   2   6   2      537.82      552.19     14.79 o 
   3   6   2       23.88       25.74      1.48 o 
   4   6   2      103.02      102.01      5.28 o 
   5   6   2       61.52       60.79      4.84 o 
   6   6   2       15.76       20.48      2.82 o 
   7   6   2        0.34       -0.43      2.63 o 
   0   7   2      148.56      156.33      6.05 o 
   1   7   2      160.92      171.20      4.85 o 
   2   7   2      200.68      206.52      5.89 o 
   3   7   2       53.30       51.56      2.69 o 
   4   7   2      130.17      119.43      5.99 o 
   5   7   2       13.29        9.24      2.12 o 
   6   7   2        3.71        4.28      2.28 o 
   7   7   2        2.66        2.60      2.71 o 
   0   8   2      589.42      578.33     20.94 o 
   1   8   2        0.55       -0.37      0.65 o 
   2   8   2       37.14       40.42      1.94 o 
   3   8   2       48.24       55.11      3.03 o 
   4   8   2       53.18       56.58      3.01 o 
   5   8   2       36.89       38.28      4.45 o 
   6   8   2       30.12       32.36      3.69 o 
   0   9   2        4.99        7.49      1.20 o 
   1   9   2      221.40      217.57      6.21 o 
   2   9   2       13.17       10.52      1.16 o 
   3   9   2       40.72       43.99      3.26 o 
   4   9   2       32.06       36.21      2.62 o 
   5   9   2       15.05        9.62      2.53 o 
   6   9   2        1.91       -0.12      2.17 o 
   0  10   2       74.11       73.00      3.94 o 
   1  10   2       14.45       17.25      1.35 o 
   2  10   2        4.12        3.72      1.08 o 
   3  10   2      229.39      230.55      8.08 o 
   4  10   2       17.56       14.49      2.24 o 
   5  10   2        0.48       -0.87      1.88 o 
   6  10   2        7.16        8.07      2.53 o 
   0  11   2      205.82      198.86      8.71 o 
   1  11   2       86.62       81.77      3.11 o 
   2  11   2       71.28       69.94      3.61 o 
   3  11   2       58.76       61.98      3.65 o 
   4  11   2        7.61        8.77      2.25 o 
   5  11   2        7.99        8.04      2.45 o 
   6  11   2        5.56       23.85      8.50 o 
   0  12   2      108.88       99.50      6.14 o 
   1  12   2        8.70       11.30      1.45 o 
   2  12   2       69.72       62.60      3.22 o 
   3  12   2       29.90       36.40      2.61 o 
   4  12   2        0.26       -1.82      1.82 o 
   5  12   2        3.87        1.07      2.48 o 
   0  13   2        3.81        5.33      2.01 o 
   1  13   2       25.41       25.56      2.43 o 
   2  13   2       79.89       69.11      4.71 o 
   3  13   2        2.26        2.70      1.56 o 
   4  13   2       11.01        9.68      2.52 o 
   0  14   2       70.56       54.81      5.55 o 
   1  14   2       28.77       28.48      2.51 o 
   2  14   2        0.54        1.02      1.59 o 
   3  14   2       11.88       13.54      2.23 o 
   4  14   2        1.75        0.38      2.19 o 
   0  15   2        0.06       -0.54      2.11 o 
   1  15   2        8.13        3.62      1.74 o 
   2  15   2       37.52       31.22      2.77 o 
   3  15   2       20.28       19.63      2.87 o 
   0  16   2        5.12        6.24      2.99 o 
   1  16   2       10.04        4.95      2.13 o 
   2  16   2       14.01       10.73      3.12 o 
   1   0   3     1830.23     1727.62     74.89 o 
   2   0   3      480.62      447.69     16.10 o 
   3   0   3        3.61        2.84      0.90 o 
   4   0   3       20.35       22.26      1.76 o 
   5   0   3       17.24       19.52      2.37 o 
   6   0   3        0.01        2.00      2.52 o 
   0   1   3     1934.82     1855.52     65.41 o 
   1   1   3     2731.55     2642.40     72.18 o 
   2   1   3       87.80       93.56      2.92 o 
   3   1   3      149.75      136.83      3.82 o 
   4   1   3      246.08      247.03      6.99 o 
   5   1   3      200.44      205.84      7.70 o 
   6   1   3       77.34       86.04      6.67 o 
   7   1   3        2.10        4.28      3.69 o 
   0   2   3       71.95       67.71      2.67 o 
   1   2   3      795.07      752.99     21.87 o 
   2   2   3       18.19       19.01      0.92 o 
   3   2   3       93.88       89.14      2.81 o 
   4   2   3        4.42        5.00      0.94 o 
   5   2   3        9.38       10.19      1.54 o 
   6   2   3        8.87        7.46      1.91 o 
   7   2   3        6.75        7.64      6.35 o 
   0   3   3     2077.53     1946.49     68.70 o 
   1   3   3      116.67      117.96      3.34 o 
   2   3   3      192.69      205.49      5.66 o 
   3   3   3      200.12      196.31      5.31 o 
   4   3   3      254.94      253.55      7.55 o 
   5   3   3       46.79       50.07      3.04 o 
   6   3   3        8.58       10.22      1.92 o 
   7   3   3        1.78        1.83      4.50 o 
   0   4   3      729.36      734.05     26.13 o 
   1   4   3      312.17      362.32      9.71 o 
   2   4   3      353.43      379.26     10.23 o 
   3   4   3      400.54      417.74     11.33 o 
   4   4   3       15.98       20.03      1.53 o 
   5   4   3       89.37       90.06      3.93 o 
   6   4   3        0.47        1.65      1.60 o 
   7   4   3        1.29        0.20      2.66 o 
   0   5   3       77.50       76.79      3.19 o 
   1   5   3      112.66      107.20      2.99 o 
   2   5   3      232.61      253.06      6.99 o 
   3   5   3      162.57      156.96      4.61 o 
   4   5   3      144.67      133.35      5.00 o 
   5   5   3       24.75       29.03      2.18 o 
   6   5   3       24.92       23.33      2.66 o 
   7   5   3        1.80       -1.31      2.63 o 
   0   6   3       57.05       69.50      3.02 o 
   1   6   3      490.82      489.23     12.50 o 
   2   6   3      648.76      671.26     17.88 o 
   3   6   3        0.85        0.29      0.84 o 
   4   6   3       40.13       37.64      2.29 o 
   5   6   3      125.65      108.59      6.34 o 
   6   6   3       28.74       32.69      3.06 o 
   7   6   3        0.82        4.83      2.90 o 
   0   7   3       13.63       14.47      2.10 o 
   1   7   3      299.33      300.31      7.88 o 
   2   7   3      104.75       92.32      3.52 o 
   3   7   3      237.84      235.57      7.99 o 
   4   7   3       75.81       69.91      3.31 o 
   5   7   3        1.07       -1.34      1.34 o 
   6   7   3        4.67        5.91      2.16 o 
   7   7   3        5.88       13.11      3.56 o 
   0   8   3       51.67       60.95      2.93 o 
   1   8   3      145.49      145.47      4.51 o 
   2   8   3       78.67       76.37      3.41 o 
   3   8   3       79.99       89.51      3.80 o 
   4   8   3        0.86        2.17      1.51 o 
   5   8   3       21.42       23.47      2.22 o 
   6   8   3       17.85       19.42      3.13 o 
   0   9   3       85.24       88.87      3.98 o 
   1   9   3       42.87       39.70      1.84 o 
   2   9   3        0.55       -0.40      1.35 o 
   3   9   3       16.69       11.97      1.61 o 
   4   9   3       30.53       33.85      3.40 o 
   5   9   3       24.21       28.74      2.87 o 
   6   9   3        0.65        0.30      2.44 o 
   0  10   3        0.89        0.52      1.23 o 
   1  10   3       92.12       89.47      3.76 o 
   2  10   3       26.61       21.38      1.80 o 
   3  10   3       62.07       55.03      3.17 o 
   4  10   3        0.10        0.31      2.17 o 
   5  10   3        0.29       -0.07      2.19 o 
   6  10   3        1.53       -0.31      2.28 o 
   0  11   3       23.41       23.51      2.81 o 
   1  11   3       23.42       24.52      1.66 o 
   2  11   3        8.34        9.23      1.54 o 
   3  11   3       97.31       97.59      7.07 o 
   4  11   3        1.96        1.77      2.02 o 
   5  11   3       16.01       15.29      2.77 o 
   0  12   3       37.87       39.84      4.58 o 
   1  12   3       57.32       56.56      2.74 o 
   2  12   3       22.83       23.03      2.02 o 
   3  12   3        3.32        6.15      1.60 o 
   4  12   3        4.74        4.09      1.91 o 
   5  12   3        9.45       12.18      2.94 o 
   0  13   3       15.56       11.59      3.22 o 
   1  13   3       52.14       51.80      4.36 o 
   2  13   3       51.10       43.35      2.82 o 
   3  13   3        1.77        1.61      1.58 o 
   4  13   3        7.59        7.11      2.38 o 
   0  14   3        6.32        5.89      2.16 o 
   1  14   3       13.29       10.83      1.93 o 
   2  14   3       20.23       25.26      3.18 o 
   3  14   3       28.66       37.86      3.63 o 
   4  14   3        2.59        1.46      2.45 o 
   0  15   3        0.54        1.48      2.47 o 
   1  15   3        2.70        3.98      1.91 o 
   2  15   3       30.26       28.74      2.85 o 
   3  15   3        3.49        6.85      2.53 o 
   0  16   3        1.71       -2.45      2.45 o 
   1  16   3       11.26        6.89      2.18 o 
   2  16   3       10.24       14.49      3.18 o 
   0   0   4      450.73      407.69     20.52 o 
   1   0   4      269.28      237.16     10.55 o 
   2   0   4     3226.91     3300.36    116.42 o 
   3   0   4       58.16       71.59      3.20 o 
   4   0   4        0.72        3.49      1.40 o 
   5   0   4        9.09        7.23      5.62 o 
   6   0   4       36.83       36.71      4.43 o 
   7   0   4        1.89        0.78      4.20 o 
   0   1   4      987.40     1007.36     35.64 o 
   1   1   4     1750.84     1755.88     48.09 o 
   2   1   4      500.26      480.97     13.41 o 
   3   1   4       28.94       29.79      1.39 o 
   4   1   4      171.50      171.64      5.29 o 
   5   1   4       59.86       59.59      4.06 o 
   6   1   4       19.98       28.21      3.35 o 
   7   1   4        9.44        9.23      2.82 o 
   0   2   4     5485.11     5196.58    182.92 o 
   1   2   4      720.50      724.25     20.01 o 
   2   2   4       36.04       39.72      1.44 o 
   3   2   4     1730.05     1759.05     46.15 o 
   4   2   4      201.76      196.03      6.36 o 
   5   2   4       27.75       29.52      2.16 o 
   6   2   4       11.30        7.69      2.84 o 
   7   2   4        3.86        6.43      7.16 o 
   0   3   4     1056.03     1073.87     38.05 o 
   1   3   4     1407.37     1405.33     38.66 o 
   2   3   4      236.75      245.20      7.05 o 
   3   3   4        6.33        5.32      0.91 o 
   4   3   4       17.24       20.00      1.52 o 
   5   3   4      120.15      112.95      4.55 o 
   6   3   4        8.25        5.07      1.87 o 
   7   3   4        1.80        2.13      2.68 o 
   0   4   4      214.13      233.16      8.57 o 
   1   4   4       31.96       35.59      1.26 o 
   2   4   4      812.36      889.08     23.47 o 
   3   4   4       88.67       81.01      3.04 o 
   4   4   4      136.15      134.01      4.66 o 
   5   4   4       14.82       16.29      1.94 o 
   6   4   4        5.74        5.67      2.34 o 
   7   4   4        0.10       -2.46      2.46 o 
   0   5   4      225.02      211.93      7.90 o 
   1   5   4      117.10      129.13      3.55 o 
   2   5   4       67.03       55.92      1.98 o 
   3   5   4       57.11       63.72      3.69 o 
   4   5   4       51.49       51.20      2.49 o 
   5   5   4       68.44       67.97      3.73 o 
   6   5   4       18.84       16.61      2.35 o 
   7   5   4        0.71        2.90      2.75 o 
   0   6   4       31.79       32.27      1.81 o 
   1   6   4       17.07       19.41      1.04 o 
   2   6   4       82.98       88.80      2.92 o 
   3   6   4       23.78       23.29      1.58 o 
   4   6   4      157.32      148.99      5.52 o 
   5   6   4        5.27        5.07      1.65 o 
   6   6   4        7.08        3.62      1.99 o 
   7   6   4        0.25        0.60      2.74 o 
   0   7   4      420.72      448.62     16.33 o 
   1   7   4        0.01        0.23      0.64 o 
   2   7   4      194.54      193.81      5.58 o 
   3   7   4       46.43       45.40      2.85 o 
   4   7   4      116.26       95.97      4.06 o 
   5   7   4        8.54        7.36      1.65 o 
   6   7   4        5.82        4.76      2.12 o 
   7   7   4        3.09        1.63      3.85 o 
   0   8   4      185.78      197.71      8.36 o 
   1   8   4      141.50      144.54      4.31 o 
   2   8   4      383.05      381.61     11.03 o 
   3   8   4        7.06        4.70      1.30 o 
   4   8   4       69.35       69.55      3.67 o 
   5   8   4        1.42        0.80      1.49 o 
   6   8   4        7.48        8.83      2.66 o 
   0   9   4      353.56      353.67     13.13 o 
   1   9   4       80.59       79.18      3.09 o 
   2   9   4       62.24       68.27      3.20 o 
   3   9   4      246.25      244.22      8.45 o 
   4   9   4       10.79       11.03      1.74 o 
   5   9   4        1.69        3.31      1.65 o 
   6   9   4        8.99       14.58      3.74 o 
   0  10   4      408.59      401.30     16.36 o 
   1  10   4      399.24      389.96     11.23 o 
   2  10   4      151.38      148.91      5.93 o 
   3  10   4       26.63       24.75      2.20 o 
   4  10   4       43.27       49.51      2.99 o 
   5  10   4       43.22       49.21      3.78 o 
   6  10   4       23.33       32.22      4.50 o 
   0  11   4        9.73       14.03      1.97 o 
   1  11   4      117.06      121.02      4.36 o 
   2  11   4       40.35       40.47      2.82 o 
   3  11   4       63.85       65.42      4.23 o 
   4  11   4        1.32        1.51      1.70 o 
   5  11   4        3.39        4.76      2.48 o 
   0  12   4       81.79       76.01      4.31 o 
   1  12   4       15.88       14.27      1.70 o 
   2  12   4       10.64       10.06      1.60 o 
   3  12   4       17.79       21.50      2.17 o 
   4  12   4        0.17        1.11      1.63 o 
   5  12   4        4.03        4.92      2.42 o 
   0  13   4       16.66       15.05      3.33 o 
   1  13   4       12.65        9.91      1.77 o 
   2  13   4        8.99        5.20      1.99 o 
   3  13   4       31.40       33.85      3.30 o 
   4  13   4        4.03        1.16      1.76 o 
   0  14   4        3.32        2.69      2.55 o 
   1  14   4        3.43        3.08      1.56 o 
   2  14   4       32.07       36.50      2.85 o 
   3  14   4        0.43        2.98      1.75 o 
   4  14   4        0.15       -2.00      3.62 o 
   0  15   4        0.19       -0.35      2.40 o 
   1  15   4       14.09        9.98      2.72 o 
   2  15   4        1.41        2.30      1.77 o 
   3  15   4       12.85       11.56      2.72 o 
   0  16   4       16.48       10.49      9.19 o 
   1  16   4        0.44       -0.25      2.05 o 
   2  16   4        6.14        4.83      2.65 o 
   1   0   5      700.02      664.66     26.00 o 
   2   0   5       39.93       45.42      2.30 o 
   3   0   5        0.08        0.92      0.84 o 
   4   0   5       50.18       46.61      4.24 o 
   5   0   5       12.09        1.66      2.83 o 
   6   0   5       69.83       57.48      6.49 o 
   7   0   5        3.31       14.17      5.77 o 
   0   1   5     9972.50     9647.07    416.39 o 
   1   1   5      237.47      236.75      6.74 o 
   2   1   5      509.50      539.45     14.29 o 
   3   1   5       87.83       94.99      3.11 o 
   4   1   5       19.92       22.67      1.58 o 
   5   1   5       39.80       39.08      2.80 o 
   6   1   5       25.26       32.47      3.22 o 
   7   1   5        0.79        0.21      2.37 o 
   0   2   5      228.94      212.51      7.79 o 
   1   2   5       37.98       33.39      1.35 o 
   2   2   5       96.28       97.02      3.09 o 
   3   2   5       41.72       49.71      2.15 o 
   4   2   5        3.68        4.26      1.14 o 
   5   2   5       88.28      101.96      8.12 o 
   6   2   5       22.11       28.75      3.72 o 
   7   2   5       15.44       14.83      3.26 o 
   0   3   5       43.31       45.84      3.13 o 
   1   3   5      663.93      662.83     17.54 o 
   2   3   5      149.07      148.19      4.52 o 
   3   3   5      195.81      173.87      5.62 o 
   4   3   5      111.15      108.26      3.97 o 
   5   3   5       72.61       66.65      3.33 o 
   6   3   5       44.00       41.32      3.70 o 
   7   3   5       15.53       16.32      3.45 o 
   0   4   5       12.24        8.87      0.93 o 
   1   4   5       44.62       53.51      1.70 o 
   2   4   5      190.30      192.10      5.72 o 
   3   4   5       82.56       89.06      3.32 o 
   4   4   5       71.41       66.84      2.86 o 
   5   4   5      156.85      140.63      5.77 o 
   6   4   5        0.88        4.58      1.87 o 
   7   4   5       11.65       14.01      3.45 o 
   0   5   5       18.30       18.47      1.31 o 
   1   5   5      565.20      559.69     14.27 o 
   2   5   5       60.40       55.06      2.10 o 
   3   5   5      241.12      233.56      7.38 o 
   4   5   5      529.38      480.94     14.63 o 
   5   5   5       70.96       76.16      3.91 o 
   6   5   5        0.72        2.17      1.86 o 
   7   5   5        5.08        5.30      2.58 o 
   0   6   5       30.00       34.01      1.90 o 
   1   6   5       30.05       34.93      1.37 o 
   2   6   5       37.21       34.14      2.15 o 
   3   6   5      273.63      283.58      8.89 o 
   4   6   5        5.91        4.91      1.36 o 
   5   6   5        9.13       11.89      1.76 o 
   6   6   5       14.98       16.50      2.55 o 
   7   6   5        0.05       -0.50      2.75 o 
   0   7   5      260.30      266.82      9.96 o 
   1   7   5       60.71       56.28      2.22 o 
   2   7   5       23.42       22.05      1.49 o 
   3   7   5       92.14       88.75      4.02 o 
   4   7   5      114.05      111.85      4.59 o 
   5   7   5       50.47       50.16      2.96 o 
   6   7   5        1.70        1.07      1.77 o 
   7   7   5        6.62        2.05      4.69 o 
   0   8   5      130.63      127.36      5.20 o 
   1   8   5       62.46       76.31      3.24 o 
   2   8   5       21.85       21.58      1.64 o 
   3   8   5       14.22       18.08      1.75 o 
   4   8   5       53.45       56.64      3.25 o 
   5   8   5       31.05       25.96      2.36 o 
   6   8   5       15.75       22.90      2.94 o 
   0   9   5        0.00       -0.59      1.14 o 
   1   9   5       10.50       11.52      1.48 o 
   2   9   5      101.48       97.21      4.43 o 
   3   9   5       96.80       91.80      4.02 o 
   4   9   5       24.45       27.07      2.27 o 
   5   9   5       11.17       12.40      2.60 o 
   6   9   5       13.38       11.42      2.91 o 
   0  10   5       26.97       27.51      2.71 o 
   1  10   5      209.92      200.34      6.51 o 
   2  10   5       88.91       79.53      3.55 o 
   3  10   5        8.51        7.39      1.57 o 
   4  10   5        0.33        2.59      1.91 o 
   5  10   5       15.60       13.54      2.12 o 
   6  10   5       11.51       10.17      7.04 o 
   0  11   5       27.11       29.84      2.56 o 
   1  11   5       46.15       46.52      2.58 o 
   2  11   5       63.16       68.21      3.59 o 
   3  11   5       11.04        8.20      1.91 o 
   4  11   5       12.12       20.75      2.38 o 
   5  11   5       15.14       19.73      2.54 o 
   0  12   5       56.53       57.42      3.70 o 
   1  12   5       23.10       24.15      2.13 o 
   2  12   5        1.97       -1.44      1.47 o 
   3  12   5       26.22       19.02      2.23 o 
   4  12   5       18.78       16.25      2.48 o 
   5  12   5        1.35        5.15      2.89 o 
   0  13   5       10.90        9.35      3.23 o 
   1  13   5        0.28       -1.30      1.30 o 
   2  13   5       15.02       17.03      2.10 o 
   3  13   5        7.23        6.54      1.78 o 
   4  13   5        9.34       10.91      2.13 o 
   0  14   5        0.72        3.51      2.38 o 
   1  14   5        1.14        1.48      1.83 o 
   2  14   5        5.06        5.53      1.75 o 
   3  14   5       15.55       16.79      2.41 o 
   4  14   5       12.40       16.06      4.66 o 
   0  15   5        4.53        6.71      3.38 o 
   1  15   5        0.96        0.98      1.95 o 
   2  15   5       11.88       17.01      2.39 o 
   3  15   5        6.07        7.59      2.75 o 
   0  16   5        5.12        2.67      3.30 o 
   1  16   5        0.88        1.25      2.91 o 
   0   0   6     1628.05     1762.44     88.01 o 
   1   0   6      341.52      298.34     10.86 o 
   2   0   6      793.90      798.68     34.86 o 
   3   0   6      749.85      781.78     34.28 o 
   4   0   6      129.79      141.53      8.38 o 
   5   0   6      118.34      113.25      9.55 o 
   6   0   6       35.02       30.50      4.92 o 
   7   0   6       11.46        8.46      3.86 o 
   0   1   6      617.57      591.45     21.09 o 
   1   1   6      536.60      545.81     13.82 o 
   2   1   6       52.19       57.55      2.08 o 
   3   1   6      273.23      291.23      8.46 o 
   4   1   6       28.99       24.46      2.53 o 
   5   1   6       48.95       46.04      3.76 o 
   6   1   6        7.33        8.55      2.25 o 
   7   1   6       16.73       18.17      3.82 o 
   0   2   6     1045.75     1101.94     39.08 o 
   1   2   6      317.54      307.47      8.72 o 
   2   2   6      446.48      474.14     13.36 o 
   3   2   6       24.65       27.28      1.42 o 
   4   2   6      164.44      170.68      6.03 o 
   5   2   6       12.63       15.24      1.95 o 
   6   2   6       24.35       26.46      3.03 o 
   7   2   6        8.57        7.49      2.92 o 
   0   3   6        2.47        1.23      0.70 o 
   1   3   6     1459.22     1520.17     39.81 o 
   2   3   6      395.84      404.62     11.47 o 
   3   3   6       74.72       69.38      3.29 o 
   4   3   6       22.72       19.46      1.72 o 
   5   3   6       89.28       91.50      4.36 o 
   6   3   6       14.54       19.35      2.50 o 
   7   3   6        3.37        6.46      2.82 o 
   0   4   6        1.33        2.30      0.78 o 
   1   4   6      186.63      164.55      4.45 o 
   2   4   6       38.15       49.58      2.10 o 
   3   4   6       44.08       36.68      2.34 o 
   4   4   6       10.08       11.58      1.38 o 
   5   4   6       47.68       55.71      3.25 o 
   6   4   6       12.01        7.01      2.04 o 
   7   4   6       18.69       32.83      3.77 o 
   0   5   6        0.16       -0.09      0.75 o 
   1   5   6      256.10      249.19      6.57 o 
   2   5   6       11.73        9.13      1.04 o 
   3   5   6      180.70      175.60      5.77 o 
   4   5   6       62.64       71.77      3.09 o 
   5   5   6        7.67        6.65      1.70 o 
   6   5   6        7.09        9.69      2.18 o 
   7   5   6        8.29        9.40      3.27 o 
   0   6   6      770.60      732.56     26.27 o 
   1   6   6       35.22       36.04      1.44 o 
   2   6   6      469.28      469.79     14.12 o 
   3   6   6       87.67       67.34      2.84 o 
   4   6   6      171.79      164.09      7.00 o 
   5   6   6       17.18       16.14      2.05 o 
   6   6   6       17.82       24.88      2.79 o 
   7   6   6        4.49        4.65      5.36 o 
   0   7   6       14.73       11.91      1.33 o 
   1   7   6       62.59       61.41      2.21 o 
   2   7   6       94.06      105.93      3.81 o 
   3   7   6       42.69       39.19      2.32 o 
   4   7   6       40.46       41.20      3.03 o 
   5   7   6       33.15       37.49      2.87 o 
   6   7   6        0.81        0.43      1.92 o 
   0   8   6      161.10      169.71      6.71 o 
   1   8   6      134.06      133.04      4.25 o 
   2   8   6       11.87       11.32      1.46 o 
   3   8   6      128.57      120.58      6.90 o 
   4   8   6       30.31       26.06      2.32 o 
   5   8   6        4.47        4.93      1.77 o 
   6   8   6       18.53       20.35      2.57 o 
   0   9   6      102.20       95.29      4.68 o 
   1   9   6        6.96        9.84      1.15 o 
   2   9   6       63.21       58.56      3.45 o 
   3   9   6       11.46       10.44      1.64 o 
   4   9   6       43.44       41.76      3.31 o 
   5   9   6        0.93        0.99      1.60 o 
   6   9   6        7.10        9.95      2.60 o 
   0  10   6      107.58      100.58      6.68 o 
   1  10   6       71.48       69.04      3.37 o 
   2  10   6       40.23       49.04      2.72 o 
   3  10   6        1.51        2.63      1.41 o 
   4  10   6       18.98       13.25      1.98 o 
   5  10   6        8.55        6.18      1.87 o 
   6  10   6        9.11        4.30      6.35 o 
   0  11   6        6.65        7.06      1.90 o 
   1  11   6       16.44       18.21      2.02 o 
   2  11   6       58.84       52.55      4.00 o 
   3  11   6        3.45        1.67      1.60 o 
   4  11   6        9.77       10.63      2.49 o 
   5  11   6        0.42       -1.04      1.73 o 
   0  12   6        2.63        1.07      1.73 o 
   1  12   6       43.76       42.87      2.94 o 
   2  12   6        3.61        2.66      1.52 o 
   3  12   6       28.52       23.66      2.55 o 
   4  12   6        1.67        3.03      1.90 o 
   5  12   6        6.51        5.68      3.25 o 
   0  13   6       90.67       71.91      9.42 o 
   1  13   6       28.27       26.62      2.44 o 
   2  13   6       34.31       31.04      2.59 o 
   3  13   6        1.91        1.75      1.64 o 
   4  13   6        2.08        2.78      1.82 o 
   0  14   6       27.11       35.64      5.25 o 
   1  14   6        4.45        3.90      1.75 o 
   2  14   6        4.93        4.28      2.14 o 
   3  14   6        5.62        5.20      1.99 o 
   0  15   6        0.00        4.99      3.96 o 
   1  15   6        4.01        5.24      2.11 o 
   2  15   6        3.07        4.11      1.89 o 
   1   0   7      925.13      997.48     35.45 o 
   2   0   7      592.37      620.88     24.45 o 
   3   0   7        7.48        8.04      1.77 o 
   4   0   7       36.01       32.12      3.19 o 
   5   0   7        1.46        0.93      2.72 o 
   6   0   7        0.26       -2.95      2.95 o 
   7   0   7        3.16        3.63      3.21 o 
   0   1   7       67.60       65.09      2.72 o 
   1   1   7     1253.31     1317.29     36.18 o 
   2   1   7      233.34      253.81      7.37 o 
   3   1   7       10.42       12.94      1.14 o 
   4   1   7       43.09       47.47      2.96 o 
   5   1   7       12.47       12.31      2.37 o 
   6   1   7      137.98      127.28      7.54 o 
   7   1   7        8.41        6.70      2.90 o 
   0   2   7     1668.92     1650.88     64.18 o 
   1   2   7      261.66      263.40      7.19 o 
   2   2   7       51.85       54.29      2.04 o 
   3   2   7       33.93       37.72      1.73 o 
   4   2   7       43.59       36.70      2.42 o 
   5   2   7       14.30       17.30      2.43 o 
   6   2   7       23.22       25.44      3.87 o 
   7   2   7       11.15       11.84      2.83 o 
   0   3   7      405.02      422.78     15.28 o 
   1   3   7      146.41      135.67      4.12 o 
   2   3   7       68.23       70.58      3.74 o 
   3   3   7       26.88       27.80      2.26 o 
   4   3   7       11.07       13.12      1.54 o 
   5   3   7      142.78      136.48      9.78 o 
   6   3   7       19.03       25.55      3.49 o 
   7   3   7       23.61       21.75      3.65 o 
   0   4   7      138.75      165.94      6.34 o 
   1   4   7      233.61      245.39      6.46 o 
   2   4   7       42.45       43.84      1.98 o 
   3   4   7      146.64      160.66      5.33 o 
   4   4   7       91.55       82.94      4.17 o 
   5   4   7       21.83       25.40      2.36 o 
   6   4   7       10.60       13.67      2.33 o 
   7   4   7        4.03        3.83      2.47 o 
   0   5   7      252.88      279.75     10.40 o 
   1   5   7      499.07      481.72     12.95 o 
   2   5   7      203.66      196.34      6.27 o 
   3   5   7      163.78      152.00      5.15 o 
   4   5   7      193.21      197.79      7.03 o 
   5   5   7        2.24        2.26      1.71 o 
   6   5   7        4.83        3.41      2.13 o 
   7   5   7       16.82       12.87      3.75 o 
   0   6   7      121.81      130.69      5.24 o 
   1   6   7      170.90      168.61      5.13 o 
   2   6   7       45.19       49.92      2.92 o 
   3   6   7      248.15      239.24      7.70 o 
   4   6   7      172.98      166.07      5.75 o 
   5   6   7       41.65       37.27      2.80 o 
   6   6   7        1.67       -1.29      1.77 o 
   0   7   7      128.06      119.47      4.94 o 
   1   7   7       28.82       31.90      1.62 o 
   2   7   7      138.80      144.47      4.84 o 
   3   7   7      251.60      250.32      8.04 o 
   4   7   7       41.50       39.52      3.07 o 
   5   7   7       36.58       37.71      3.50 o 
   6   7   7        1.66        1.25      2.01 o 
   0   8   7      141.66      134.02      6.07 o 
   1   8   7       46.28       46.58      2.20 o 
   2   8   7      168.00      157.81      5.33 o 
   3   8   7       95.08       97.06      4.44 o 
   4   8   7       35.12       37.62      2.57 o 
   5   8   7       27.17       31.36      2.91 o 
   6   8   7        7.69       10.57      2.75 o 
   0   9   7       10.08        8.78      1.61 o 
   1   9   7        0.73       -0.05      0.97 o 
   2   9   7       83.46       72.89      3.57 o 
   3   9   7       13.70       11.82      1.71 o 
   4   9   7       16.33       16.61      2.45 o 
   5   9   7       33.51       35.56      2.96 o 
   6   9   7        8.28       12.44      4.63 o 
   0  10   7        8.21       10.16      2.05 o 
   1  10   7       14.21       16.64      1.55 o 
   2  10   7       14.56       13.53      1.55 o 
   3  10   7       14.48       13.31      2.25 o 
   4  10   7        3.65        2.08      2.11 o 
   5  10   7       12.21       13.70      2.68 o 
   0  11   7        0.02       -1.53      1.53 o 
   1  11   7        6.46        4.02      1.40 o 
   2  11   7       24.85       26.64      2.18 o 
   3  11   7        5.64        8.70      1.77 o 
   4  11   7        6.42        5.56      1.82 o 
   5  11   7        0.28        0.19      1.78 o 
   0  12   7       34.67       32.21      3.66 o 
   1  12   7        4.10       -0.72      1.70 o 
   2  12   7        7.22        5.78      1.66 o 
   3  12   7        4.41        3.13      1.63 o 
   4  12   7       26.84       31.00      2.76 o 
   5  12   7        3.39        5.08      6.55 o 
   0  13   7        7.26       10.41      2.61 o 
   1  13   7        6.23        9.21      1.95 o 
   2  13   7        3.27        4.01      1.72 o 
   3  13   7       36.23       44.09      3.56 o 
   4  13   7        8.44        7.51      2.56 o 
   0  14   7        3.41        3.30      2.86 o 
   1  14   7        7.78        7.86      2.15 o 
   2  14   7        2.77        5.12      2.05 o 
   3  14   7       24.09       24.99      2.73 o 
   0  15   7        1.71        3.49      3.16 o 
   1  15   7       12.95       11.45      2.41 o 
   2  15   7       10.90       14.05      2.50 o 
   0   0   8     1191.38     1223.98     61.43 o 
   1   0   8     1480.89     1493.31     52.89 o 
   2   0   8      158.64      166.86      6.99 o 
   3   0   8      119.46      123.05      7.38 o 
   4   0   8       32.82       34.41      3.42 o 
   5   0   8       64.65       63.18      6.63 o 
   6   0   8        0.01       -2.53      3.67 o 
   7   0   8       34.03       45.17      5.44 o 
   0   1   8        6.21        6.71      0.90 o 
   1   1   8      327.90      346.36      9.33 o 
   2   1   8      386.29      356.14     10.72 o 
   3   1   8       13.33       13.98      1.41 o 
   4   1   8      209.82      212.03      8.55 o 
   5   1   8        2.70        2.60      1.91 o 
   6   1   8        9.13       10.27      2.74 o 
   7   1   8       14.30       16.07      3.26 o 
   0   2   8     1587.15     1652.55     64.03 o 
   1   2   8       37.85       47.78      1.59 o 
   2   2   8      235.14      217.93      6.44 o 
   3   2   8       64.41       75.03      3.88 o 
   4   2   8        1.90        0.34      1.35 o 
   5   2   8        8.30        6.70      1.85 o 
   6   2   8       18.21       26.22      4.00 o 
   7   2   8       15.56       11.77      4.47 o 
   0   3   8       10.15       11.11      1.09 o 
   1   3   8       14.13       16.58      1.12 o 
   2   3   8      571.86      589.57     16.59 o 
   3   3   8      129.01      124.13      4.60 o 
   4   3   8       79.47       70.76      3.59 o 
   5   3   8        5.40        6.87      1.72 o 
   6   3   8       11.66       13.88      2.69 o 
   7   3   8        0.03        1.34      2.74 o 
   0   4   8      121.53      141.42      5.54 o 
   1   4   8     1278.79     1246.72     32.80 o 
   2   4   8      161.08      151.90      4.98 o 
   3   4   8      160.43      167.32      5.58 o 
   4   4   8      119.13      113.10      6.42 o 
   5   4   8       33.14       36.50      2.91 o 
   6   4   8        1.51        1.95      2.15 o 
   7   4   8       13.70       19.61      3.99 o 
   0   5   8      435.62      443.33     16.16 o 
   1   5   8      127.38      128.46      4.03 o 
   2   5   8       70.79       62.66      3.40 o 
   3   5   8      107.72      111.54      4.63 o 
   4   5   8       52.56       47.79      2.68 o 
   5   5   8       14.67       15.24      2.24 o 
   6   5   8       10.29        7.54      2.20 o 
   0   6   8        0.19        1.15      0.94 o 
   1   6   8       43.68       44.13      2.90 o 
   2   6   8        5.47        5.81      1.08 o 
   3   6   8       13.00       16.58      1.54 o 
   4   6   8       11.61        8.97      1.62 o 
   5   6   8        3.10        2.61      1.77 o 
   6   6   8        1.72        1.48      1.99 o 
   0   7   8      114.42      119.64      4.99 o 
   1   7   8       98.19       98.52      3.56 o 
   2   7   8      219.09      214.17      6.91 o 
   3   7   8       32.82       36.02      2.49 o 
   4   7   8       16.13       18.05      2.06 o 
   5   7   8       20.18       26.50      2.84 o 
   6   7   8       11.49        8.38      2.34 o 
   0   8   8        0.05        1.39      1.38 o 
   1   8   8      175.82      167.17      5.55 o 
   2   8   8       42.99       52.50      2.53 o 
   3   8   8       60.46       60.06      4.53 o 
   4   8   8        7.46        8.88      1.68 o 
   5   8   8        0.42        0.69      1.65 o 
   6   8   8        3.36        2.43      2.04 o 
   0   9   8       22.52       24.20      3.47 o 
   1   9   8      203.42      201.80      6.61 o 
   2   9   8       70.94       77.17      3.65 o 
   3   9   8       12.04        9.69      1.64 o 
   4   9   8       15.88       16.61      2.01 o 
   5   9   8       53.84       51.69      4.83 o 
   6   9   8        5.44        0.86      3.42 o 
   0  10   8       23.80       14.69      2.59 o 
   1  10   8        0.19        1.14      1.17 o 
   2  10   8       46.96       50.95      2.64 o 
   3  10   8       10.53        9.48      1.76 o 
   4  10   8        4.84        7.74      1.82 o 
   5  10   8        1.89        3.01      1.97 o 
   0  11   8        0.02       -0.86      2.24 o 
   1  11   8       69.36       74.49      3.74 o 
   2  11   8       21.93       18.15      1.96 o 
   3  11   8        2.86        1.59      1.83 o 
   4  11   8        0.50        1.43      1.67 o 
   5  11   8       43.81       42.41      5.32 o 
   0  12   8        0.07        0.93      2.05 o 
   1  12   8       10.38       13.86      1.92 o 
   2  12   8        9.40        9.03      1.87 o 
   3  12   8       28.37       27.53      2.48 o 
   4  12   8        3.60        3.41      1.87 o 
   0  13   8        6.75        9.79      4.70 o 
   1  13   8        2.87        4.03      1.78 o 
   2  13   8        6.09        3.68      2.11 o 
   3  13   8       17.72       19.82      2.48 o 
   4  13   8        2.85        4.79      2.44 o 
   0  14   8        3.09        1.72      3.45 o 
   1  14   8        1.38        2.28      1.94 o 
   2  14   8        9.23       11.20      2.25 o 
   3  14   8       10.65       12.63      2.81 o 
   0  15   8       17.68       15.03      4.17 o 
   1  15   8        0.45        5.59      2.21 o 
   2  15   8        6.62        7.69      4.21 o 
   1   0   9      137.41      116.73      4.62 o 
   2   0   9      253.38      248.09     11.59 o 
   3   0   9        0.18       -1.20      1.20 o 
   4   0   9       18.38       15.36      2.93 o 
   5   0   9        4.79        2.89      2.42 o 
   6   0   9       69.93       76.82     12.60 o 
   7   0   9        3.75        7.37      4.53 o 
   0   1   9      117.74      122.27      4.79 o 
   1   1   9       18.27       18.22      0.90 o 
   2   1   9      329.86      335.97     10.82 o 
   3   1   9       17.38       19.03      1.74 o 
   4   1   9       59.01       54.54      4.36 o 
   5   1   9        9.49       13.51      2.41 o 
   6   1   9       15.16       21.93      4.31 o 
   7   1   9        6.55        5.98      3.08 o 
   0   2   9        4.06        3.45      1.04 o 
   1   2   9      255.37      258.37      7.85 o 
   2   2   9       64.70       81.67      2.84 o 
   3   2   9       18.50       23.15      1.90 o 
   4   2   9      103.03       92.42      4.27 o 
   5   2   9      180.92      186.06      8.78 o 
   6   2   9        5.56        5.46      2.32 o 
   7   2   9        9.37       12.04      3.20 o 
   0   3   9      675.75      641.28     25.30 o 
   1   3   9      632.91      622.48     17.43 o 
   2   3   9      189.12      194.68      5.87 o 
   3   3   9      414.99      405.21     14.14 o 
   4   3   9       66.57       74.82      5.37 o 
   5   3   9       10.01       12.78      2.00 o 
   6   3   9        9.98       11.96      3.39 o 
   7   3   9        6.79        2.29      4.06 o 
   0   4   9      145.78      153.46      6.01 o 
   1   4   9       62.63       67.95      3.37 o 
   2   4   9       84.22       90.48      3.36 o 
   3   4   9       20.01       22.85      1.79 o 
   4   4   9       80.11       81.37      3.98 o 
   5   4   9        0.55        0.48      1.54 o 
   6   4   9       14.46       12.77      2.82 o 
   0   5   9       31.81       31.58      1.94 o 
   1   5   9       97.75       96.82      3.25 o 
   2   5   9      144.08      137.29      4.66 o 
   3   5   9      385.44      382.99     11.78 o 
   4   5   9       19.71       18.80      2.48 o 
   5   5   9       26.13       30.64      2.68 o 
   6   5   9        6.55        3.06      2.09 o 
   0   6   9        0.89       -0.82      1.05 o 
   1   6   9       86.25       94.66      3.39 o 
   2   6   9        3.08        4.09      1.08 o 
   3   6   9      147.25      146.44      5.09 o 
   4   6   9        6.39        7.01      1.67 o 
   5   6   9        3.40        2.16      1.82 o 
   6   6   9        0.97        0.27      2.01 o 
   0   7   9       24.96       24.73      2.12 o 
   1   7   9       34.54       34.11      1.87 o 
   2   7   9      443.32      445.89     13.57 o 
   3   7   9       76.03       71.48      3.16 o 
   4   7   9        3.98        5.24      1.53 o 
   5   7   9        1.66        3.70      1.91 o 
   6   7   9        3.29        3.30      2.08 o 
   0   8   9        6.62        4.77      1.88 o 
   1   8   9       24.75       30.79      2.82 o 
   2   8   9       48.52       55.59      2.66 o 
   3   8   9        5.16        3.77      1.26 o 
   4   8   9       18.33       21.38      2.23 o 
   5   8   9        7.51        4.50      2.08 o 
   6   8   9        2.85        0.80      2.74 o 
   0   9   9        1.70       -1.54      1.64 o 
   1   9   9       25.69       24.93      1.91 o 
   2   9   9       81.07       75.08      3.29 o 
   3   9   9       23.60       19.37      2.09 o 
   4   9   9        4.15        3.47      1.76 o 
   5   9   9        1.05        2.61      2.06 o 
   0  10   9       41.41       57.31      5.88 o 
   1  10   9       59.69       60.30      3.85 o 
   2  10   9        3.53        7.09      1.44 o 
   3  10   9       17.33       19.78      2.12 o 
   4  10   9       14.49       10.26      1.95 o 
   5  10   9        9.08        7.68      2.19 o 
   0  11   9        8.96        9.82      2.52 o 
   1  11   9       20.58       24.36      2.29 o 
   2  11   9       41.40       37.49      2.76 o 
   3  11   9        3.96        7.98      1.76 o 
   4  11   9        1.98        0.22      1.69 o 
   5  11   9        2.15       -0.23      3.74 o 
   0  12   9        8.97        5.45      3.33 o 
   1  12   9       24.46       23.74      2.94 o 
   2  12   9        5.67        9.57      2.11 o 
   3  12   9        6.24        7.26      1.85 o 
   4  12   9       17.66       18.83      2.47 o 
   0  13   9        0.72        4.52      2.40 o 
   1  13   9        3.22        5.48      2.03 o 
   2  13   9       20.90       18.84      2.51 o 
   3  13   9        0.26        2.35      1.92 o 
   0  14   9       18.07       22.32      5.28 o 
   1  14   9        2.15        3.22      1.98 o 
   2  14   9       14.20       19.15      2.70 o 
   3  14   9       15.14       16.13      7.33 o 
   1  15   9        2.01       -2.64      4.40 o 
   0   0  10       13.82       13.30      2.49 o 
   1   0  10        2.29        5.44      0.90 o 
   2   0  10        4.21        6.41      1.51 o 
   3   0  10        2.13        3.84      1.54 o 
   4   0  10       15.28        9.40      2.70 o 
   5   0  10       32.59       33.10      4.18 o 
   6   0  10        2.32        7.29      3.16 o 
   7   0  10        1.74       17.11      7.53 o 
   0   1  10        7.34        7.67      1.02 o 
   1   1  10       98.42      102.24      3.28 o 
   2   1  10       28.42       37.00      2.05 o 
   3   1  10      147.63      140.82      5.48 o 
   4   1  10        7.37        7.12      1.70 o 
   5   1  10        7.44        5.47      2.11 o 
   6   1  10       15.15       12.74      2.97 o 
   7   1  10        1.14        2.25      6.16 o 
   0   2  10       31.57       30.65      1.81 o 
   1   2  10      336.12      318.50     10.23 o 
   2   2  10      234.41      237.77      8.46 o 
   3   2  10       42.07       31.19      2.36 o 
   4   2  10       18.16       17.36      2.24 o 
   5   2  10       40.83       41.64      3.63 o 
   6   2  10        3.52        6.31      2.32 o 
   0   3  10       41.20       41.95      2.43 o 
   1   3  10       91.74       91.73      3.07 o 
   2   3  10       27.44       28.96      2.01 o 
   3   3  10       97.75       85.68      5.03 o 
   4   3  10       10.08        7.97      1.66 o 
   5   3  10        4.31        3.08      1.78 o 
   6   3  10        7.24        9.11      2.50 o 
   0   4  10       47.20       43.04      2.63 o 
   1   4  10      116.89      113.37      3.69 o 
   2   4  10      169.09      165.74      5.44 o 
   3   4  10      145.76      138.64      6.37 o 
   4   4  10       23.04       26.30      2.35 o 
   5   4  10        8.88       10.05      1.97 o 
   6   4  10       14.52       12.62      3.08 o 
   0   5  10       86.66       83.97      4.15 o 
   1   5  10       27.41       30.14      2.27 o 
   2   5  10      150.03      147.27      4.97 o 
   3   5  10       20.04       23.52      2.29 o 
   4   5  10       28.42       22.06      2.21 o 
   5   5  10        1.51       -0.14      1.61 o 
   6   5  10        2.18        3.60      2.47 o 
   0   6  10       32.68       39.62      2.62 o 
   1   6  10      163.05      172.95      5.67 o 
   2   6  10      139.53      137.26      4.79 o 
   3   6  10       33.82       26.58      2.03 o 
   4   6  10       35.20       33.51      2.90 o 
   5   6  10        9.16       12.76      2.34 o 
   6   6  10        7.08        5.29      2.23 o 
   0   7  10       41.45       40.83      3.56 o 
   1   7  10       75.90       71.67      3.07 o 
   2   7  10       42.58       44.39      2.31 o 
   3   7  10       21.15       19.75      1.79 o 
   4   7  10       32.36       35.18      3.34 o 
   5   7  10        0.43       -1.75      1.81 o 
   6   7  10        2.63        6.30      3.04 o 
   0   8  10      142.55      137.15      8.24 o 
   1   8  10       48.00       55.02      2.77 o 
   2   8  10       54.14       51.39      3.09 o 
   3   8  10       12.87       13.94      1.69 o 
   4   8  10       39.41       40.89      2.98 o 
   5   8  10       15.92       14.97      2.58 o 
   0   9  10      105.47      108.97      7.52 o 
   1   9  10      219.83      224.58      8.27 o 
   2   9  10       41.62       43.57      2.46 o 
   3   9  10       11.78       10.81      1.63 o 
   4   9  10        9.29        9.74      2.07 o 
   5   9  10       15.12       18.17      3.88 o 
   0  10  10      243.44      252.03     14.14 o 
   1  10  10       27.98       27.25      2.22 o 
   2  10  10      139.15      142.44      5.58 o 
   3  10  10       22.12       26.14      2.30 o 
   4  10  10       21.27       25.03      3.28 o 
   5  10  10        6.98        1.98      2.89 o 
   0  11  10        5.01        8.24      2.53 o 
   1  11  10      135.96      135.21     10.98 o 
   2  11  10       14.05       13.54      1.94 o 
   3  11  10        2.82        3.64      1.69 o 
   4  11  10        1.29        1.82      1.88 o 
   0  12  10       15.27       23.56      3.92 o 
   1  12  10       36.74       44.37      3.77 o 
   2  12  10       15.70       13.92      2.26 o 
   3  12  10       19.55       14.88      2.33 o 
   4  12  10        1.91        2.54      5.02 o 
   0  13  10       80.52       78.51      9.98 o 
   1  13  10        3.99        3.79      2.04 o 
   2  13  10        8.33        8.42      2.12 o 
   3  13  10        0.01        0.91      2.11 o 
   0  14  10        2.42        1.67      2.54 o 
   1  14  10        8.94        9.57      2.37 o 
   2  14  10        9.89       10.11      3.28 o 
   1   0  11      190.72      192.03      9.15 o 
   2   0  11       29.04       34.91      2.80 o 
   3   0  11       18.30       21.88      2.52 o 
   4   0  11       14.24       14.00      3.10 o 
   5   0  11       15.53       21.20      7.58 o 
   6   0  11       19.34       10.45      4.22 o 
   0   1  11       17.44       19.50      1.65 o 
   1   1  11       92.99       84.89      4.11 o 
   2   1  11      126.55      115.26      4.29 o 
   3   1  11       63.08       56.88      3.02 o 
   4   1  11      127.34      120.17      5.75 o 
   5   1  11       29.50       28.55      2.80 o 
   6   1  11        7.51        7.65      2.22 o 
   0   2  11      128.94      124.81      5.02 o 
   1   2  11       18.56       21.04      1.38 o 
   2   2  11       99.82      108.57      4.44 o 
   3   2  11        0.33       -0.80      1.34 o 
   4   2  11       55.93       59.14      3.96 o 
   5   2  11        0.97        2.32      2.11 o 
   6   2  11        1.50        0.21      2.13 o 
   0   3  11       39.41       36.81      2.36 o 
   1   3  11      257.76      262.11      8.63 o 
   2   3  11      121.10      119.96      4.88 o 
   3   3  11      265.08      265.21      9.72 o 
   4   3  11       44.17       45.91      3.20 o 
   5   3  11        6.38        4.46      2.09 o 
   6   3  11        0.83        5.11      2.90 o 
   0   4  11        2.64        3.34      1.36 o 
   1   4  11      140.89      140.02      4.44 o 
   2   4  11      135.00      130.95      4.84 o 
   3   4  11       20.79       22.14      2.06 o 
   4   4  11       65.88       60.11      3.44 o 
   5   4  11        3.31        2.73      1.69 o 
   6   4  11        2.72        7.42      2.83 o 
   0   5  11      496.51      491.46     22.10 o 
   1   5  11       37.02       38.19      2.94 o 
   2   5  11      143.97      140.87      4.87 o 
   3   5  11       78.78       80.32      4.71 o 
   4   5  11       56.00       52.06      4.59 o 
   5   5  11        6.35        7.50      2.50 o 
   6   5  11        8.64       13.53      2.99 o 
   0   6  11       33.33       32.29      2.69 o 
   1   6  11       22.03       22.65      1.68 o 
   2   6  11      127.58      124.18      4.47 o 
   3   6  11       35.88       39.29      2.62 o 
   4   6  11        1.00       -0.27      1.51 o 
   5   6  11        2.60        0.99      2.37 o 
   6   6  11        2.11       -0.32      2.62 o 
   0   7  11       95.30      109.78      6.92 o 
   1   7  11       19.35       18.60      1.74 o 
   2   7  11       11.78       12.98      1.84 o 
   3   7  11       33.10       31.41      2.25 o 
   4   7  11        9.51        7.89      1.87 o 
   5   7  11        1.05       -1.12      1.82 o 
   0   8  11       25.25       23.21      3.63 o 
   1   8  11       93.93       98.45      5.07 o 
   2   8  11       29.25       29.73      2.06 o 
   3   8  11       17.46       16.59      1.91 o 
   4   8  11        6.81        7.03      2.04 o 
   5   8  11        0.74       -1.70      1.86 o 
   0   9  11        3.46        7.06      2.36 o 
   1   9  11       39.44       43.33      2.89 o 
   2   9  11        1.10        1.92      1.35 o 
   3   9  11       54.99       58.31      3.21 o 
   4   9  11        3.36       -0.01      1.81 o 
   5   9  11        7.63        8.67      2.38 o 
   0  10  11       10.31       11.31      2.73 o 
   1  10  11       45.13       49.09      3.21 o 
   2  10  11        8.19        6.77      1.54 o 
   3  10  11        6.34        4.98      1.67 o 
   4  10  11        3.02        3.83      2.26 o 
   0  11  11        1.80        0.87      2.18 o 
   1  11  11        6.37        9.93      1.98 o 
   2  11  11       18.41       21.55      2.30 o 
   3  11  11        6.29        6.71      1.96 o 
   4  11  11       14.64       14.20      2.38 o 
   0  12  11       21.18       18.92      3.37 o 
   1  12  11        9.59       11.09      2.08 o 
   2  12  11        4.25        3.28      2.40 o 
   3  12  11        0.53        0.38      1.96 o 
   0  13  11        5.60        3.28      2.71 o 
   1  13  11        0.49        0.24      1.75 o 
   2  13  11        3.20        6.41      2.27 o 
   3  13  11        2.24        0.86      3.16 o 
   0  14  11        1.73       -0.20      4.89 o 
   1  14  11       16.83       14.89      4.44 o 
   0   0  12       46.75       46.44      3.47 o 
   1   0  12      298.38      300.65     13.94 o 
   2   0  12      232.13      228.63     11.02 o 
   3   0  12      209.91      208.54     11.99 o 
   4   0  12       21.30       23.75      3.61 o 
   5   0  12        5.13        0.28      3.29 o 
   6   0  12        1.30        2.85      3.22 o 
   0   1  12      397.02      394.64     15.92 o 
   1   1  12      128.99      121.97      4.44 o 
   2   1  12       45.19       44.12      3.06 o 
   3   1  12       21.51       23.56      2.08 o 
   4   1  12        1.54        1.54      1.70 o 
   5   1  12        9.67       11.10      2.56 o 
   6   1  12       10.16       13.78      2.58 o 
   0   2  12       59.61       54.63      3.45 o 
   1   2  12       29.20       33.41      1.77 o 
   2   2  12      195.90      199.75      6.92 o 
   3   2  12       27.31       32.13      2.53 o 
   4   2  12        4.30        6.31      2.55 o 
   5   2  12       14.06       14.46      2.58 o 
   6   2  12        0.43        0.80      1.92 o 
   0   3  12      139.65      152.89      7.57 o 
   1   3  12       71.74       71.07      2.67 o 
   2   3  12       82.35       75.78      8.27 o 
   3   3  12        5.55        3.27      1.66 o 
   4   3  12       29.78       24.73      2.53 o 
   5   3  12        3.27        4.24      2.52 o 
   6   3  12       12.67       15.78      2.92 o 
   0   4  12        9.81       13.35      1.98 o 
   1   4  12       94.09       92.24      3.89 o 
   2   4  12      158.62      148.41      5.85 o 
   3   4  12       86.19       78.23      5.41 o 
   4   4  12        6.43        5.75      1.73 o 
   5   4  12        6.13        5.06      1.98 o 
   6   4  12        0.53       -0.93      2.39 o 
   0   5  12        8.92       12.79      1.97 o 
   1   5  12      135.49      127.47      4.72 o 
   2   5  12      122.37      124.80      4.80 o 
   3   5  12        4.15        4.76      1.58 o 
   4   5  12       10.47        7.90      1.84 o 
   5   5  12        5.08        2.02      1.77 o 
   0   6  12       50.97       44.03      3.72 o 
   1   6  12      228.91      223.82      7.68 o 
   2   6  12      134.74      136.28      5.20 o 
   3   6  12       68.20       75.01      6.30 o 
   4   6  12       35.35       41.80      3.04 o 
   5   6  12        5.07        4.92      1.96 o 
   0   7  12      259.56      254.71     14.07 o 
   1   7  12       37.83       40.23      2.52 o 
   2   7  12       15.75       13.47      1.90 o 
   3   7  12       12.46       19.46      2.20 o 
   4   7  12       11.13       13.90      2.16 o 
   5   7  12        7.53        8.60      2.30 o 
   0   8  12        0.03        0.44      1.93 o 
   1   8  12       45.62       48.94      3.06 o 
   2   8  12       27.33       28.39      2.49 o 
   3   8  12       10.25       12.24      1.80 o 
   4   8  12       11.01        9.35      2.18 o 
   5   8  12       13.20        5.80      2.26 o 
   0   9  12       34.27       32.94      3.71 o 
   1   9  12       16.86       16.63      3.19 o 
   2   9  12       41.66       40.01      2.57 o 
   3   9  12        3.34        3.59      1.59 o 
   4   9  12        5.38        4.37      2.04 o 
   5   9  12        1.63       -4.01      4.89 o 
   0  10  12       83.34       95.73      6.93 o 
   1  10  12       47.32       52.90      3.42 o 
   2  10  12        7.31        9.89      1.88 o 
   3  10  12        3.06        1.32      1.67 o 
   4  10  12        4.60        4.32      2.19 o 
   0  11  12       68.66       67.61      5.72 o 
   1  11  12        4.94        3.41      1.95 o 
   2  11  12        7.34        9.45      2.13 o 
   3  11  12        4.80        5.13      2.06 o 
   4  11  12        3.18       -1.05      4.33 o 
   0  12  12        0.70        8.22      5.57 o 
   1  12  12       52.66       56.07      3.74 o 
   2  12  12        1.78        2.55      2.06 o 
   3  12  12        6.26        6.29      3.31 o 
   0  13  12       29.77       34.30      4.35 o 
   1  13  12        5.29        7.38      2.36 o 
   2  13  12        0.99        5.61      4.50 o 
   0  14  12       23.50       14.17      6.06 o 
   1   0  13       27.48       25.01      2.42 o 
   2   0  13       53.84       49.12      4.30 o 
   3   0  13       16.43       10.50      2.69 o 
   4   0  13       66.74       91.27      7.07 o 
   5   0  13        4.75        6.62      3.62 o 
   6   0  13        7.23        5.86      6.26 o 
   0   1  13       73.24       75.88      4.63 o 
   1   1  13       57.61       53.87      2.58 o 
   2   1  13        2.14        1.63      1.15 o 
   3   1  13        4.22        2.67      1.39 o 
   4   1  13       25.48       23.32      3.00 o 
   5   1  13        8.20       11.36      2.35 o 
   6   1  13       16.96       19.64      4.26 o 
   0   2  13       19.05       21.75      2.27 o 
   1   2  13       48.31       48.78      2.94 o 
   2   2  13       42.76       42.89      3.67 o 
   3   2  13       93.60       80.56      7.21 o 
   4   2  13       20.49       20.71      2.52 o 
   5   2  13        5.05        4.23      2.05 o 
   6   2  13        5.06       16.47      5.29 o 
   0   3  13       10.55        7.35      1.66 o 
   1   3  13      206.38      194.71      7.24 o 
   2   3  13       43.24       50.51      2.87 o 
   3   3  13       16.54       17.29      2.10 o 
   4   3  13        7.33        5.51      1.83 o 
   5   3  13        5.59        2.83      2.15 o 
   6   3  13        3.46        7.62      6.65 o 
   0   4  13       92.74       96.11      7.58 o 
   1   4  13       20.40       21.34      1.81 o 
   2   4  13       36.41       35.97      2.95 o 
   3   4  13       12.82       17.19      2.17 o 
   4   4  13       18.15       17.53      3.01 o 
   5   4  13       21.78       25.03      3.61 o 
   6   4  13        1.28        6.55      6.45 o 
   0   5  13      106.73       95.86      5.47 o 
   1   5  13      201.47      213.85      7.39 o 
   2   5  13       49.46       48.60      2.97 o 
   3   5  13       32.20       29.48      2.43 o 
   4   5  13        7.99        6.84      1.87 o 
   5   5  13        2.20        0.09      1.88 o 
   0   6  13        0.26        2.10      1.91 o 
   1   6  13       36.84       35.04      2.34 o 
   2   6  13       26.59       34.28      2.72 o 
   3   6  13       34.20       34.36      2.68 o 
   4   6  13        4.77        3.58      1.75 o 
   5   6  13        6.53        6.75      2.08 o 
   0   7  13      242.35      263.39     14.52 o 
   1   7  13       30.81       31.98      2.30 o 
   2   7  13        5.85        7.76      1.66 o 
   3   7  13        3.38        3.17      1.90 o 
   4   7  13        6.03        8.56      2.15 o 
   5   7  13        1.05       -0.27      1.99 o 
   0   8  13       15.54       18.50      3.77 o 
   1   8  13       42.71       49.75      3.16 o 
   2   8  13        1.51        0.52      1.33 o 
   3   8  13        9.55       10.50      2.42 o 
   4   8  13        0.08        2.00      1.80 o 
   5   8  13        1.01        0.88      5.08 o 
   0   9  13       11.90       14.84      2.98 o 
   1   9  13        5.10        5.93      1.73 o 
   2   9  13        9.51       12.17      2.00 o 
   3   9  13        9.16        8.98      2.30 o 
   4   9  13        3.81       -0.21      1.93 o 
   0  10  13        8.67       12.79      2.98 o 
   1  10  13        5.52        5.02      1.80 o 
   2  10  13       11.11       10.74      2.07 o 
   3  10  13        2.52        1.30      1.72 o 
   4  10  13        2.43       -0.96      3.06 o 
   0  11  13        0.01        2.82      2.52 o 
   1  11  13        4.84        6.77      2.01 o 
   2  11  13        2.67        1.27      1.89 o 
   3  11  13        4.12        3.90      2.64 o 
   0  12  13        7.09        3.58      2.78 o 
   1  12  13        3.91        3.81      2.01 o 
   2  12  13        2.48        5.18      2.27 o 
   0  13  13        0.14       -0.67      5.62 o 
   1  13  13        0.77       -2.01      3.30 o 
   0   0  14        4.64        7.82      4.11 o 
   1   0  14      268.47      265.57     12.60 o 
   2   0  14      137.24      118.97      7.79 o 
   3   0  14       47.84       42.36      4.40 o 
   4   0  14       54.52       48.83      5.04 o 
   5   0  14        1.07        1.36      2.82 o 
   0   1  14      395.34      367.81     24.30 o 
   1   1  14      120.87      121.53      4.57 o 
   2   1  14       32.11       30.58      2.09 o 
   3   1  14       25.33       21.76      2.17 o 
   4   1  14        4.87        7.34      2.05 o 
   5   1  14       19.39       16.70      2.62 o 
   0   2  14       29.32       25.11      2.50 o 
   1   2  14      304.14      291.14     10.40 o 
   2   2  14       58.44       52.88      3.04 o 
   3   2  14       14.46       14.26      1.91 o 
   4   2  14       15.44       14.44      2.38 o 
   5   2  14        4.04        3.97      2.12 o 
   0   3  14       98.32      102.11      5.67 o 
   1   3  14        2.03        3.12      1.37 o 
   2   3  14       30.78       30.30      2.30 o 
   3   3  14       14.36       13.58      1.89 o 
   4   3  14        7.06        6.17      1.81 o 
   5   3  14        5.20        5.40      2.15 o 
   0   4  14        1.04       -1.44      1.46 o 
   1   4  14       52.22       55.00      5.60 o 
   2   4  14       14.47        8.19      1.94 o 
   3   4  14        2.75        2.42      1.79 o 
   4   4  14       25.25       28.49      3.51 o 
   5   4  14        5.80       10.06      3.18 o 
   0   5  14        0.16       -0.06      1.87 o 
   1   5  14        7.58        6.76      2.14 o 
   2   5  14       15.72       13.94      2.21 o 
   3   5  14       31.50       31.37      2.76 o 
   4   5  14       22.10       29.29      4.00 o 
   5   5  14        5.05        3.10      2.27 o 
   0   6  14       21.90       24.88      4.73 o 
   1   6  14       45.09       56.98      3.08 o 
   2   6  14       32.05       36.95      2.86 o 
   3   6  14       59.18       68.71      3.99 o 
   4   6  14        2.51        3.31      1.87 o 
   5   6  14        9.03       10.13      3.41 o 
   0   7  14        5.83        7.13      3.00 o 
   1   7  14       48.82       45.40      3.41 o 
   2   7  14       27.68       20.16      2.57 o 
   3   7  14        8.24        6.85      2.00 o 
   4   7  14       29.04       32.59      2.92 o 
   5   7  14        9.82       12.11      4.30 o 
   0   8  14        0.13       -0.11      2.09 o 
   1   8  14        4.75        6.24      1.79 o 
   2   8  14       17.28       20.75      2.69 o 
   3   8  14       25.44       31.86      2.98 o 
   4   8  14        4.08        4.92      1.99 o 
   0   9  14        0.01        2.40      3.40 o 
   1   9  14        3.65        3.56      1.67 o 
   2   9  14        7.30        6.48      2.61 o 
   3   9  14        2.65        2.55      2.23 o 
   4   9  14       22.29       30.36      6.65 o 
   0  10  14       19.31       22.33      3.62 o 
   1  10  14       15.70       15.92      2.30 o 
   2  10  14        7.72        7.84      2.22 o 
   3  10  14        2.50        0.40      1.98 o 
   0  11  14        0.16       -2.22      2.22 o 
   1  11  14        2.94        4.57      2.46 o 
   2  11  14        1.75        2.39      1.98 o 
   0  12  14       14.21       20.84      3.89 o 
   1  12  14        0.27       -2.19      2.19 o 
   2  12  14        3.26        2.95      3.00 o 
   1   0  15       13.53       17.47      2.75 o 
   2   0  15       50.60       55.36      5.39 o 
   3   0  15       34.98       27.45      6.33 o 
   4   0  15        0.85        1.34      2.52 o 
   5   0  15        7.95        4.00      3.19 o 
   0   1  15       58.90       56.22      5.95 o 
   1   1  15       32.05       35.06      2.36 o 
   2   1  15       31.36       31.35      2.34 o 
   3   1  15       23.98       25.19      2.60 o 
   4   1  15        3.30        3.71      2.92 o 
   5   1  15        7.33        6.85      2.29 o 
   0   2  15       31.66       28.59      4.24 o 
   1   2  15        7.26        2.25      1.41 o 
   2   2  15       65.54       64.16      3.36 o 
   3   2  15        0.07       -1.57      1.57 o 
   4   2  15        3.23        3.04      1.91 o 
   5   2  15       10.18        6.17      2.25 o 
   0   3  15        0.52       -1.66      1.66 o 
   1   3  15        7.72        9.10      3.15 o 
   2   3  15        3.69        3.93      1.63 o 
   3   3  15       22.61       26.50      2.65 o 
   4   3  15        1.39        2.77      1.93 o 
   5   3  15        6.94        5.75      2.32 o 
   0   4  15        1.47        1.13      1.68 o 
   1   4  15       23.73       23.43      3.01 o 
   2   4  15       19.94       19.37      2.97 o 
   3   4  15       19.30       20.64      2.86 o 
   4   4  15        5.77        6.94      2.37 o 
   5   4  15        0.67        5.02      2.73 o 
   0   5  15       44.79       40.87      3.82 o 
   1   5  15       58.26       63.63      4.07 o 
   2   5  15       57.57       66.40      5.37 o 
   3   5  15       13.60       15.79      3.81 o 
   4   5  15        2.88       -1.31      2.66 o 
   5   5  15       27.50       28.64      8.50 o 
   0   6  15       47.46       50.10      4.38 o 
   1   6  15        2.05       -0.29      1.65 o 
   2   6  15       29.55       39.44      4.97 o 
   3   6  15        0.09        0.50      1.82 o 
   4   6  15       13.97       14.43      2.49 o 
   0   7  15        3.15        3.80      3.28 o 
   1   7  15       21.80       24.93      2.65 o 
   2   7  15        9.77        9.49      2.24 o 
   3   7  15        0.25       -0.81      1.78 o 
   4   7  15        2.04        1.06      1.86 o 
   0   8  15        3.54        1.78      2.34 o 
   1   8  15       14.85       17.57      2.24 o 
   2   8  15        2.30        0.82      1.91 o 
   3   8  15       12.89       11.44      2.39 o 
   4   8  15       10.18       13.57      5.66 o 
   0   9  15        0.17        1.81      4.32 o 
   1   9  15        3.82        3.33      2.58 o 
   2   9  15        8.39        3.77      2.34 o 
   3   9  15        3.37        3.39      2.23 o 
   0  10  15        5.14        7.70      2.96 o 
   1  10  15       10.18       10.14      2.20 o 
   2  10  15        3.22        3.23      2.50 o 
   3  10  15        4.23        0.59      5.57 o 
   0  11  15       16.28       16.65      3.68 o 
   1  11  15       10.99        9.73      2.32 o 
   2  11  15        0.72        5.83      3.85 o 
   0   0  16        8.23       10.36      4.69 o 
   1   0  16       67.30       74.78      9.68 o 
   2   0  16        0.00        0.06      1.85 o 
   3   0  16       22.22       32.85      4.22 o 
   4   0  16       14.83       18.69      3.85 o 
   5   0  16       10.22        3.55      3.66 o 
   0   1  16        9.73       10.03      3.19 o 
   1   1  16       11.85       10.07      2.50 o 
   2   1  16       74.76       65.96      3.53 o 
   3   1  16       16.19       12.15      2.79 o 
   4   1  16        9.45        7.73      2.22 o 
   5   1  16        0.12        1.88      2.91 o 
   0   2  16       16.21       11.32      3.44 o 
   1   2  16        6.12        2.91      1.74 o 
   2   2  16       34.36       35.66      3.96 o 
   3   2  16       11.57       10.12      1.95 o 
   4   2  16       15.75       19.85      3.91 o 
   5   2  16        8.28       12.51      6.26 o 
   0   3  16       15.57       21.13      4.13 o 
   1   3  16       28.86       22.25      2.44 o 
   2   3  16       28.74       23.30      2.37 o 
   3   3  16       24.65       24.80      2.53 o 
   4   3  16        4.39        8.95      2.82 o 
   5   3  16        3.10        1.56      4.99 o 
   0   4  16       66.87       57.67      6.28 o 
   1   4  16       47.90       52.08      3.68 o 
   2   4  16      168.92      181.49     10.41 o 
   3   4  16       36.24       39.86      3.47 o 
   4   4  16        5.77        6.16      2.00 o 
   0   5  16       13.27       13.88      4.99 o 
   1   5  16       26.44       28.20      3.60 o 
   2   5  16        8.50        5.29      1.96 o 
   3   5  16       21.03       25.89      2.74 o 
   4   5  16        3.20        1.99      2.05 o 
   0   6  16        0.85       -2.98      2.98 o 
   1   6  16       16.82       14.34      2.56 o 
   2   6  16        2.47       -0.66      1.80 o 
   3   6  16       23.98       20.98      2.86 o 
   4   6  16        6.01        8.40      2.44 o 
   0   7  16        1.66       -0.94      2.09 o 
   1   7  16        8.97        8.82      2.35 o 
   2   7  16       10.51       14.86      3.29 o 
   3   7  16        7.17        4.23      2.31 o 
   4   7  16        2.41        1.34      3.61 o 
   0   8  16        0.36        4.00      2.50 o 
   1   8  16       14.24       18.10      3.02 o 
   2   8  16        6.04        6.76      2.80 o 
   3   8  16        0.37        1.57      2.20 o 
   0   9  16        0.93        5.77      2.82 o 
   1   9  16        2.18        2.28      2.02 o 
   2   9  16        4.93        7.22      2.62 o 
   3   9  16        9.26        6.87      4.32 o 
   0  10  16        2.80        7.53      3.09 o 
   1  10  16        1.84        1.47      2.16 o 
   2  10  16       20.48       20.33      7.14 o 
   0  11  16        2.02        2.81      7.58 o 
   1   0  17        4.67        2.85      2.96 o 
   2   0  17       19.58       19.59      4.19 o 
   3   0  17       19.37       14.83      3.30 o 
   4   0  17        0.47       -0.28      2.79 o 
   0   1  17        4.92        7.66      3.28 o 
   1   1  17        5.80        2.71      2.11 o 
   2   1  17        5.50        4.23      1.85 o 
   3   1  17       27.07       30.99      3.81 o 
   4   1  17        4.38        1.17      2.08 o 
   0   2  17       17.82       26.70      4.51 o 
   1   2  17        0.74        2.14      2.65 o 
   2   2  17        7.77        4.99      2.32 o 
   3   2  17        5.34        6.20      2.26 o 
   4   2  17       15.77       27.06      3.09 o 
   0   3  17       31.34       34.63      5.05 o 
   1   3  17       22.01       18.31      2.78 o 
   2   3  17        4.08        5.72      3.38 o 
   3   3  17       25.33       25.41      3.97 o 
   4   3  17        2.05        4.74      2.19 o 
   0   4  17        0.71       -2.15      3.62 o 
   1   4  17       11.77        9.75      2.20 o 
   2   4  17        8.47       12.36      2.36 o 
   3   4  17       17.29       23.73      2.92 o 
   4   4  17       30.32       33.46      3.34 o 
   0   5  17        1.31       -3.03      3.03 o 
   1   5  17       11.39       19.15      2.50 o 
   2   5  17       12.52        7.25      2.17 o 
   3   5  17        4.10        6.57      2.31 o 
   4   5  17        1.00       10.08      3.99 o 
   0   6  17       28.31       23.56      6.45 o 
   1   6  17        5.25        5.24      2.20 o 
   2   6  17       34.83       30.16      3.49 o 
   3   6  17       12.38       14.66      2.78 o 
   0   7  17        6.68       14.66      5.77 o 
   1   7  17        8.12        9.40      2.45 o 
   2   7  17        0.34        1.64      2.06 o 
   3   7  17        6.69        5.63      2.34 o 
   0   8  17        6.27        8.57      2.97 o 
   1   8  17       17.88       22.76      4.58 o 
   2   8  17        4.57        1.09      2.32 o 
   3   8  17        2.51        4.89      6.26 o 
   0   9  17       16.10       18.36      3.65 o 
   1   9  17        5.94        6.08      2.68 o 
   2   9  17        3.50       -0.06      3.54 o 
   0  10  17        5.24       11.65      4.10 o 
   0   0  18       53.13       66.96     10.07 o 
   1   0  18       13.99       11.98      3.80 o 
   2   0  18        4.60        3.32      5.08 o 
   3   0  18        3.95        5.16      2.95 o 
   4   0  18       54.91       61.78     10.65 o 
   0   1  18        1.95        3.07      4.79 o 
   1   1  18       10.53        8.69      3.80 o 
   2   1  18        0.41        0.62      2.08 o 
   3   1  18       16.95       10.90      2.64 o 
   4   1  18       10.12       11.80      3.05 o 
   0   2  18       17.02       22.24      4.56 o 
   1   2  18       12.10       13.05      3.29 o 
   2   2  18        3.88        1.14      2.26 o 
   3   2  18        5.60        4.48      2.28 o 
   4   2  18        2.88       -0.34      2.89 o 
   0   3  18        2.09        0.29      4.64 o 
   1   3  18       13.90       10.21      3.14 o 
   2   3  18       12.74       11.39      2.43 o 
   3   3  18       12.01        9.29      2.46 o 
   4   3  18        6.17       11.24      6.16 o 
   0   4  18        7.82        1.66      4.20 o 
   1   4  18        1.73        1.68      2.60 o 
   2   4  18        1.91        6.42      2.18 o 
   3   4  18       10.32       15.02      2.75 o 
   0   5  18        0.35       -3.42      3.42 o 
   1   5  18       20.93       32.91      8.21 o 
   2   5  18        0.32        3.24      2.21 o 
   3   5  18       15.92       16.76      2.89 o 
   0   6  18        0.01        1.66      4.40 o 
   1   6  18       23.05       15.86      2.89 o 
   2   6  18        4.42        4.41      2.21 o 
   3   6  18        6.46        5.93      2.77 o 
   0   7  18       13.26       11.83      5.67 o 
   1   7  18        9.21       11.52      2.96 o 
   2   7  18        0.32       -1.19      2.28 o 
   0   8  18       12.28       22.68      7.04 o 
   1   8  18        5.79        4.54      2.91 o 
   1   0  19       30.20       41.67      5.91 o 
   2   0  19       16.65       18.47      7.23 o 
   3   0  19        0.61        4.74      7.87 o 
   0   1  19        4.10        4.27      3.45 o 
   1   1  19       11.57        9.85      3.24 o 
   2   1  19       10.95        8.29      4.10 o 
   3   1  19        7.47        7.42      3.42 o 
   0   2  19        4.19        1.75      3.30 o 
   1   2  19        4.42        2.74      3.30 o 
   2   2  19        3.35        0.48      2.78 o 
   3   2  19        7.70       10.70      3.51 o 
   0   3  19        2.04       -2.35      4.11 o 
   1   3  19       16.58       22.52      3.96 o 
   2   3  19        3.98        9.25      2.72 o 
   3   3  19        6.76        4.65      3.17 o 
   0   4  19       17.50       23.17      6.65 o 
   1   4  19        8.54        6.90      3.14 o 
   2   4  19        6.68        7.85      2.73 o 
   3   4  19        7.33       10.01      2.99 o 
   0   5  19       29.35       31.57      7.62 o 
   1   5  19        6.12        7.74      3.66 o 
   2   5  19        4.99        2.54      2.61 o 
   0   6  19        4.48        5.18      5.18 o 
   1   6  19        2.46       -1.52      3.19 o 
   2   6  19       11.13       13.61      3.56 o 
   0   0  20        8.42       12.32      6.16 o 
   1   0  20        5.91        6.15      3.94 o 
   2   0  20       40.29       50.24     10.17 o 
   0   1  20       45.41       27.61      5.23 o 
   1   1  20        7.19        9.12      5.71 o 
   2   1  20        8.20       12.06      4.69 o 
   0   2  20        0.50        8.90      5.67 o 
   1   2  20        4.94        6.29      3.19 o 
   2   2  20       18.38       13.00      6.74 o 
   0   3  20       27.26       27.57      7.43 o 
   1   3  20       21.01       17.14      3.82 o 
   2   3  20        7.33        8.61      4.02 o 
   0   4  20       13.60       16.72      6.45 o 
   1   4  20        5.76        7.53      5.57 o 
   2   4  20        0.42        2.56      3.76 o 
   1   0  21       12.10       19.55      7.04 o 
   0   1  21        0.34        1.48      3.82 o 
   1   1  21       21.45       20.21      5.04 o 
   0   2  21        2.52        2.83      5.47 o 
   1   2  21       16.17       14.06     10.02 o 
                                                 
